# Supplementary material for: Evaluating the causal effects of life-course adiposity on jaw anomalies
Source: Prog Orthod. 2025 May 16;26:18. doi: 10.1186/s40510-025-00565-3 (PMC12084473; doi:10.1186/s40510-025-00565-3)
Supplement: Supplementary file 1 — Supplementary Material 1. [file 40510_2025_565_MOESM1_ESM.xlsx]

## Sheet: Index
Index
Supplementary Table 1 Independent SNPs related to life course adiposity.
Supplementary Table 2. Univariable mendelian randomization estimating the associations of life course adiposity with jaw anomalies.
Supplementary Table 3. Multivariable mendelian randomization estimating the associations of life course adiposity with mandibular retrognathia.
Supplementary Table 4. Multivariable mendelian randomization estimating the associations of childhood body size with mandibular retrognathia with adjustment for confounding factors.

## Sheet: Supplementary Table 1
Supplementary Table 1 Independent SNPs related to life course adiposity.
Sample size	pval	Beta	SE	SNP	EA	NEA	EAF	Exposure	R2	F
261932	4.19952e-11	-0.0533093	0.00807933	rs10913200	A	G	0.028623	Birth weight	0.000166187	43.5367
261932	2.69998e-08	-0.015135	0.00272065	rs823096	T	G	0.448547	Birth weight	0.000118136	30.9471
261932	7.69999e-10	0.0189341	0.00307797	rs7541039	T	C	0.260431	Birth weight	0.000144448	37.8408
261932	1.79999e-10	-0.0292003	0.00457782	rs80184186	G	A	0.096521	Birth weight	0.000155312	40.6871
261932	4.09996e-08	-0.0177192	0.00322898	rs35989200	G	A	0.230717	Birth weight	0.000114954	30.1132
261932	1.2e-08	0.0159634	0.00280379	rs1776270	A	G	0.631655	Birth weight	0.000123743	32.416
261932	3.40017e-21	0.0879853	0.00930975	rs141845046	T	C	0.021842	Birth weight	0.000340887	89.3191
261932	1.29987e-11	0.0189714	0.00280486	rs12043212	G	A	0.637119	Birth weight	0.000174629	45.7484
261932	7.29962e-11	0.0179535	0.00275595	rs3806315	A	G	0.593763	Birth weight	0.000161994	42.4381
261932	9.60064e-11	-0.0196624	0.0030374	rs3008870	T	C	0.728887	Birth weight	0.000159961	41.9053
261932	3.40001e-08	-0.0544097	0.00985844	rs78444298	A	G	0.019389	Birth weight	0.000116279	30.4604
261932	1.50003e-15	0.0232327	0.00291195	rs1991083	T	C	0.680137	Birth weight	0.000242963	63.6549
261932	4.30002e-10	-0.0169469	0.00271393	rs8179686	T	C	0.455937	Birth weight	0.000148845	38.9927
261932	4.49997e-10	0.0168765	0.0027066	rs9636364	A	G	0.543484	Birth weight	0.000148411	38.8791
261932	4.90004e-08	0.017025	0.00312085	rs72790949	C	T	0.25245	Birth weight	0.000113604	29.7597
261932	1.6e-09	0.0192043	0.00318211	rs2140240	A	G	0.275074	Birth weight	0.000139034	36.4222
261932	2e-09	0.017146	0.00285945	rs7606737	G	A	0.658885	Birth weight	0.000137251	35.9551
261932	8.9002e-11	0.0210036	0.00323899	rs1522811	A	C	0.225712	Birth weight	0.000160514	42.0502
261932	7.8001e-48	0.0445365	0.00306513	rs1374205	C	T	0.699414	Birth weight	0.000805377	211.122
261932	6.29941e-20	0.026827	0.00293527	rs13034367	A	T	0.304702	Birth weight	0.000318804	83.5311
261932	1.40001e-08	-0.0158848	0.00279972	rs2070988	G	A	0.373068	Birth weight	0.000122884	32.191
261932	3.10027e-37	0.0401315	0.00314716	rs11708067	G	A	0.242935	Birth weight	0.000620409	162.605
261932	7.70016e-73	-0.0499086	0.00276485	rs13322435	G	A	0.404219	Birth weight	0.00124246	325.842
261932	7.10068e-11	-0.0288745	0.00442974	rs7374686	G	A	0.891157	Birth weight	0.000162187	42.4886
261932	1.10002e-13	-0.0205242	0.00276435	rs13082455	T	G	0.607137	Birth weight	0.000210412	55.1247
261932	3.90032e-12	-0.0213473	0.00307494	rs9827156	A	G	0.262196	Birth weight	0.00018397	48.1962
261932	1.2e-09	0.024039	0.00395769	rs2306700	T	C	0.135394	Birth weight	0.000140832	36.8934
261932	3.10027e-18	0.0237116	0.00272323	rs62346130	T	C	0.435161	Birth weight	0.000289362	75.8146
261932	6.59933e-18	0.0247758	0.00287395	rs1015521	T	G	0.330407	Birth weight	0.000283654	74.3185
261932	7.8001e-18	0.0921723	0.0107151	rs149600208	T	C	0.01677	Birth weight	0.000282423	73.996
261932	8.00018e-25	0.0316666	0.00307803	rs2061456	A	C	0.260587	Birth weight	0.000403921	105.842
261932	1.6e-09	0.019908	0.00330141	rs12656216	A	G	0.785045	Birth weight	0.000138807	36.3627
261932	2.90001e-16	-0.0303903	0.00371712	rs10037009	T	C	0.156516	Birth weight	0.00025513	66.8431
261932	1.89998e-09	0.0163939	0.00272781	rs9293754	T	C	0.430307	Birth weight	0.000137877	36.1191
261932	2.70023e-11	0.0182509	0.00274007	rs329121	C	G	0.581371	Birth weight	0.00016935	44.3655
261932	1.99986e-11	0.0188506	0.00281105	rs71585962	A	G	0.362572	Birth weight	0.000171654	44.969
261932	1.2e-09	-0.0240127	0.00394679	rs72813916	C	T	0.13742	Birth weight	0.000141302	37.0164
261932	4.70002e-09	-0.0158487	0.0027062	rs6873192	G	A	0.515848	Birth weight	0.000130926	34.2979
261932	1.7e-08	-0.0231891	0.0041142	rs2048452	A	C	0.876809	Birth weight	0.000121272	31.7685
261932	4.09996e-10	-0.0179767	0.00287591	rs2747503	T	C	0.314835	Birth weight	0.000149149	39.0723
261932	4.30031e-17	-0.0302476	0.0035991	rs1187115	A	C	0.8301	Birth weight	0.000269582	70.6308
261932	1.29987e-12	-0.0208491	0.002939	rs6570508	A	G	0.303939	Birth weight	0.000192091	50.324
261932	1.99986e-24	-0.0308134	0.00302185	rs7772579	C	A	0.276637	Birth weight	0.000396804	103.976
261932	4.39997e-08	0.0166808	0.00304653	rs3095318	A	T	0.26669	Birth weight	0.000114443	29.9794
261932	5.19996e-21	-0.0285053	0.00303078	rs9382212	C	T	0.270829	Birth weight	0.000337606	88.4591
261932	4.49987e-19	0.0370043	0.0041464	rs12206634	A	G	0.121396	Birth weight	0.00030398	79.6456
261932	4.00037e-14	0.0236772	0.00313203	rs9399373	A	T	0.745016	Birth weight	0.000218137	57.149
261932	1.2e-08	-0.0155799	0.00273512	rs6935954	G	A	0.57798	Birth weight	0.000123862	32.4472
261932	2.60016e-15	0.0260056	0.00328755	rs12205495	A	T	0.218355	Birth weight	0.000238836	62.5733
261932	1.09999e-09	0.0196226	0.00321984	rs62437400	T	C	0.234728	Birth weight	0.000141774	37.1402
261932	6.4e-10	0.0179273	0.00290095	rs2934844	T	A	0.670329	Birth weight	0.000145781	38.19
261932	1.10002e-26	-0.0327367	0.00306233	rs7766070	A	C	0.26388	Birth weight	0.000436105	114.279
261932	2e-09	-0.0218927	0.00364894	rs2395668	G	A	0.16424	Birth weight	0.000137411	35.9969
261932	4.09996e-10	0.0199067	0.00318465	rs35323862	T	C	0.236387	Birth weight	0.000149151	39.0729
261932	3.89996e-08	0.014909	0.00271301	rs836559	C	G	0.458959	Birth weight	0.000115281	30.1991
261932	1e-09	-0.0338797	0.00555197	rs6971880	A	T	0.064302	Birth weight	0.000142147	37.2379
261932	7.59976e-13	0.0383734	0.00535312	rs112139215	A	C	0.068719	Birth weight	0.000196145	51.3862
261932	2.19999e-08	-0.0154022	0.00275401	rs6462990	C	T	0.411083	Birth weight	0.000119398	31.2777
261932	2.69998e-08	0.0260363	0.00468276	rs10499659	G	C	0.092994	Birth weight	0.00011801	30.914
261932	4.79999e-09	0.0186439	0.00318533	rs10224503	C	A	0.237196	Birth weight	0.000130774	34.2582
261932	4.70002e-12	-0.0208345	0.00301374	rs6467157	C	T	0.295662	Birth weight	0.000182427	47.7919
261932	3.09999e-10	0.0176346	0.00280157	rs4141362	A	G	0.373165	Birth weight	0.000151244	39.6213
261932	4.79954e-11	-0.0190009	0.00288838	rs2905323	C	T	0.66245	Birth weight	0.00016519	43.2753
261932	1.29987e-15	-0.0236319	0.00295721	rs798550	G	A	0.296709	Birth weight	0.000243748	63.8606
261932	4.79954e-22	-0.0302654	0.00313566	rs34776209	T	C	0.247779	Birth weight	0.000355546	93.1612
261932	2.19989e-57	-0.23456	0.0146901	rs138715366	T	C	0.008613	Birth weight	0.000972413	254.952
261932	4.20001e-08	-0.0182835	0.00333564	rs2003370	C	A	0.208506	Birth weight	0.00011469	30.0442
261932	4.49997e-08	0.0148469	0.00271415	rs351776	C	A	0.547824	Birth weight	0.000114227	29.9229
261932	4.30031e-13	0.0353034	0.00487313	rs62496903	T	C	0.083882	Birth weight	0.000200329	52.4828
261932	1e-10	0.0218703	0.00338322	rs2568232	G	T	0.795627	Birth weight	0.000159512	41.7878
261932	1.09999e-10	-0.0258984	0.00401205	rs72656010	C	T	0.13182	Birth weight	0.000159059	41.669
261932	1.29987e-12	0.0249536	0.00351588	rs10505073	C	G	0.182954	Birth weight	0.000192278	50.3731
261932	5.60015e-12	0.0197706	0.00286925	rs2608029	G	C	0.336408	Birth weight	0.000181234	47.4791
261932	5.1e-10	0.0168897	0.00271649	rs12679821	T	C	0.481795	Birth weight	0.000147563	38.657
261932	4.70002e-08	-0.0172809	0.00316294	rs7842144	G	T	0.241046	Birth weight	0.00011395	29.8504
261932	1.20005e-14	-0.0255781	0.00331512	rs13266210	G	A	0.213786	Birth weight	0.000227224	59.5303
261932	1.2e-08	0.0201728	0.00354178	rs768056	T	C	0.178061	Birth weight	0.000123837	32.4406
261932	2.99999e-10	0.0171806	0.00272749	rs1888190	T	C	0.55582	Birth weight	0.00015146	39.678
261932	2.5e-09	0.0167896	0.00281608	rs2159778	A	G	0.639076	Birth weight	0.00013569	35.546
261932	8.99912e-16	-0.0313996	0.00390546	rs614274	T	G	0.860444	Birth weight	0.000246724	64.6404
261932	1.40001e-08	-0.0153271	0.00270424	rs7028020	G	A	0.483541	Birth weight	0.000122628	32.124
261932	2.80027e-26	0.0492291	0.00464176	rs145965565	G	T	0.09449	Birth weight	0.000429246	112.481
261932	1.39991e-12	-0.023597	0.00333293	rs7854962	G	C	0.212965	Birth weight	0.000191334	50.1258
261932	6.4998e-21	-0.0288414	0.00307424	rs28378473	C	T	0.73377	Birth weight	0.000335912	88.0151
261932	3.10027e-14	-0.0231964	0.003054	rs4350272	G	A	0.731337	Birth weight	0.000220202	57.6903
261932	6.29941e-20	-0.0253	0.00276847	rs10883846	T	C	0.39359	Birth weight	0.000318741	83.5144
261932	1.20005e-23	0.0292466	0.00291763	rs9645500	G	T	0.691674	Birth weight	0.000383476	100.482
261932	6.00067e-17	0.023367	0.00279347	rs11187141	T	A	0.37678	Birth weight	0.000267065	69.971
261932	4.20001e-09	-0.0340651	0.00579899	rs72814147	T	C	0.05743	Birth weight	0.000131726	34.5076
261932	9.90011e-10	-0.0217875	0.00356563	rs10821907	T	C	0.179309	Birth weight	0.000142526	37.3372
261932	7.00003e-20	0.028157	0.00308492	rs1801253	C	G	0.73695	Birth weight	0.000317952	83.3077
261932	1.29987e-12	0.0192207	0.00270872	rs2901307	T	C	0.469451	Birth weight	0.000192195	50.3512
261932	4.39997e-10	-0.0190399	0.00305177	rs5030317	G	C	0.267635	Birth weight	0.000148585	38.9247
261932	4e-08	-0.0150806	0.00274666	rs10769199	G	T	0.418834	Birth weight	0.000115078	30.1458
261932	2.1e-10	-0.0172143	0.00270795	rs10796820	T	G	0.529237	Birth weight	0.000154257	40.4108
261932	3.80014e-12	0.0207626	0.00298947	rs577044	T	G	0.714305	Birth weight	0.000184124	48.2364
261932	1.6e-08	-0.0157805	0.00279498	rs11222084	T	A	0.369492	Birth weight	0.000121688	31.8775
261932	2.69998e-09	0.0204296	0.00343499	rs2508710	T	G	0.191068	Birth weight	0.000135028	35.3727
261932	3.40017e-20	0.0474408	0.005154	rs72851023	T	C	0.0762	Birth weight	0.000323362	84.7257
261932	1.09999e-08	-0.0154547	0.00270353	rs4444073	C	A	0.482626	Birth weight	0.000124744	32.6782
261932	5.30029e-12	0.0200027	0.00290007	rs10784514	T	C	0.681689	Birth weight	0.000181592	47.573
261932	6.49995e-09	-0.0721901	0.0124387	rs117202791	C	T	0.012059	Birth weight	0.000128577	33.6826
261932	3.50002e-09	0.0163953	0.00277663	rs9669403	A	G	0.401996	Birth weight	0.000133094	34.866
261932	5.50047e-21	0.0981802	0.0104446	rs76895963	G	T	0.02074	Birth weight	0.000337235	88.3617
261932	1e-09	-0.036509	0.00597692	rs118106744	T	C	0.05371	Birth weight	0.000142429	37.3117
261932	3.19963e-13	-0.0197307	0.00270772	rs2291261	A	G	0.487261	Birth weight	0.000202677	53.0979
261932	5.40008e-23	0.0266667	0.00270064	rs3184504	C	T	0.51828	Birth weight	0.000372099	97.5001
261932	6.4998e-46	-0.0387395	0.00272361	rs7306710	C	T	0.518954	Birth weight	0.000771787	202.31
261932	1.09999e-10	-0.021103	0.00327135	rs7981781	A	G	0.220131	Birth weight	0.000158847	41.6135
261932	1.2e-10	-0.0277665	0.00430888	rs9603672	A	G	0.887412	Birth weight	0.000158511	41.5254
261932	3.90032e-12	-0.0245208	0.00353325	rs61627123	C	T	0.180093	Birth weight	0.000183847	48.1638
261932	2.19999e-10	-0.0229816	0.00362265	rs12889267	G	A	0.167024	Birth weight	0.000153623	40.2446
261932	2.69998e-10	-0.0260212	0.00411916	rs72698731	C	T	0.126249	Birth weight	0.00015233	39.9059
261932	2.70023e-19	-0.0251713	0.00280338	rs7402983	C	A	0.601548	Birth weight	0.000307701	80.6208
261932	5.60003e-10	0.0168138	0.00271191	rs11539637	T	C	0.526463	Birth weight	0.000146734	38.4398
261932	4.00037e-13	-0.0231727	0.00319408	rs11631953	G	A	0.241716	Birth weight	0.000200904	52.6334
261932	5.10035e-12	0.0191689	0.00277728	rs339969	A	C	0.615	Birth weight	0.000181841	47.6382
261932	1.6e-09	-0.0164336	0.0027223	rs36012	A	G	0.437925	Birth weight	0.000139107	36.4413
261932	4e-08	-0.0422425	0.00769377	rs74932341	T	C	0.031926	Birth weight	0.000115076	30.1454
261932	7.59994e-09	0.0169297	0.00293034	rs9783782	G	T	0.308365	Birth weight	0.000127415	33.3782
261932	2.80001e-08	-0.0175738	0.00316416	rs7205514	G	T	0.756179	Birth weight	0.000117755	30.8471
261932	5.1e-09	-0.0166026	0.00284051	rs16952009	T	C	0.348071	Birth weight	0.000130412	34.1633
261932	4.09996e-08	0.0157419	0.00286892	rs7207516	A	G	0.663145	Birth weight	0.000114932	30.1077
261932	2.09991e-14	0.0213608	0.0027938	rs9909342	A	G	0.384088	Birth weight	0.000223132	58.4581
261932	1.59993e-32	-0.0323462	0.00272358	rs222852	G	A	0.430509	Birth weight	0.000538204	141.048
261932	6.29941e-12	-0.0209738	0.00305202	rs62070643	G	A	0.269039	Birth weight	0.000180267	47.2258
261932	8.70001e-09	0.015827	0.00275089	rs60839038	C	A	0.473932	Birth weight	0.00012636	33.1017
261932	3.09999e-08	0.015025	0.00271309	rs2551402	A	C	0.480936	Birth weight	0.000117075	30.6691
261932	1.40001e-08	0.0176634	0.00311586	rs4798379	T	C	0.25155	Birth weight	0.000122674	32.1361
261932	5.40008e-11	-0.0188389	0.00287224	rs2602708	A	G	0.670413	Birth weight	0.000164215	43.0199
261932	1e-09	-0.0187041	0.00306302	rs8106744	C	G	0.734144	Birth weight	0.00014234	37.2884
261932	2.1e-09	0.0253042	0.00422653	rs115955629	T	G	0.115397	Birth weight	0.000136827	35.8441
261932	6.89922e-12	-0.0188186	0.0027436	rs255773	T	C	0.464661	Birth weight	0.000179585	47.0471
261932	6.90001e-09	-0.016002	0.0027618	rs817329	G	T	0.594201	Birth weight	0.000128151	33.571
261932	6.59994e-10	0.0172851	0.00279917	rs2296528	C	G	0.631791	Birth weight	0.000145558	38.1316
261932	5.40008e-12	0.0186853	0.00270977	rs2423514	G	A	0.461917	Birth weight	0.000181498	47.5483
261932	7.29962e-19	-0.0288533	0.00325305	rs11698914	G	C	0.769702	Birth weight	0.000300257	78.6701
261932	5.50047e-17	0.0236637	0.00282569	rs6029174	G	T	0.383391	Birth weight	0.000267679	70.132
261932	1e-09	-0.0271141	0.00443905	rs2229742	C	G	0.103659	Birth weight	0.000142417	37.3087
261932	1.09999e-08	-0.0164346	0.00287409	rs8139201	C	T	0.332509	Birth weight	0.000124818	32.6977
261932	1.5e-08	0.0174871	0.00308667	rs1801645	T	C	0.740654	Birth weight	0.000122523	32.0963
261932	1.10002e-11	-0.0192443	0.0028351	rs5762980	G	A	0.651026	Birth weight	0.000175876	46.0752
261932	4.49987e-13	-0.0333046	0.00459962	rs41311445	C	A	0.095638	Birth weight	0.000200121	52.4282
454633	2.5e-10	-0.0130789	0.00206635	rs10799778	G	T	0.833671	Body fat percentage	8.81125e-05	40.0622
454633	1.59993e-22	0.0474389	0.00485686	rs17024393	C	T	0.025909	Body fat percentage	0.000209801	95.4021
454633	1.29987e-31	0.018328	0.00156672	rs11205303	C	T	0.406646	Body fat percentage	0.000300925	136.851
454633	1e-12	-0.0177569	0.00249206	rs35154152	C	T	0.106824	Body fat percentage	0.000111663	50.7712
454633	5.00035e-12	-0.0322259	0.00466633	rs79518326	A	C	0.02864	Body fat percentage	0.000104895	47.6935
454633	2e-09	-0.00955748	0.00159404	rs9645335	T	C	0.367818	Body fat percentage	7.90669e-05	35.9491
454633	8.4004e-13	0.0127442	0.00178122	rs1377184	T	A	0.748963	Body fat percentage	0.000112585	51.1906
454633	3.69999e-11	-0.0145771	0.00220294	rs12042959	G	A	0.143917	Body fat percentage	9.63022e-05	43.7862
454633	4.39997e-10	0.00966112	0.00154844	rs4908676	G	A	0.457718	Body fat percentage	8.5619e-05	38.9284
454633	2.99999e-10	-0.0102079	0.00162025	rs3765971	T	C	0.65847	Body fat percentage	8.72995e-05	39.6925
454633	2.1e-08	-0.00950812	0.00169742	rs7535438	A	C	0.290883	Body fat percentage	6.90115e-05	31.3769
454633	2.49977e-19	0.0142768	0.00158851	rs6699744	T	A	0.616045	Body fat percentage	0.000177642	80.7759
454633	1.29987e-14	-0.0146759	0.00190484	rs12724928	C	T	0.20486	Body fat percentage	0.00013055	59.3598
454633	4.39997e-09	-0.00909072	0.00154941	rs815163	C	T	0.563216	Body fat percentage	7.57133e-05	34.4242
454633	4.70002e-17	0.0136291	0.00162387	rs2678204	G	T	0.340185	Body fat percentage	0.000154919	70.442
454633	3.19963e-11	0.0157919	0.00237893	rs1318408	G	A	0.119506	Body fat percentage	9.6918e-05	44.0662
454633	6.29941e-12	0.0140143	0.00203896	rs3766823	A	G	0.172004	Body fat percentage	0.000103901	47.2417
454633	1.6e-08	-0.0108576	0.00192322	rs1284373	T	C	0.199214	Body fat percentage	7.01004e-05	31.872
454633	1.69981e-16	-0.0136932	0.0016614	rs6693294	G	A	0.688566	Body fat percentage	0.000149396	67.93
454633	4.10015e-19	-0.0139271	0.00155866	rs1013293	A	G	0.430286	Body fat percentage	0.000175583	79.8396
454633	1.69981e-23	0.0236276	0.00236585	rs71658797	A	T	0.120747	Body fat percentage	0.000219336	99.739
454633	2.80001e-10	0.0105922	0.0016789	rs6688826	C	T	0.298206	Body fat percentage	8.75438e-05	39.8036
454633	1.50003e-11	0.0105954	0.00156929	rs2802774	A	C	0.547302	Body fat percentage	0.00010026	45.5857
454633	3.69999e-13	0.0134145	0.00184627	rs12072739	G	A	0.224584	Body fat percentage	0.000116105	52.7908
454633	1.09999e-10	-0.0101759	0.00157772	rs12402939	C	A	0.392363	Body fat percentage	9.14928e-05	41.5993
454633	4.90004e-36	0.0210728	0.00168127	rs2785988	A	C	0.297382	Body fat percentage	0.00034543	157.098
454633	2.49977e-14	-0.0128866	0.00169042	rs72634814	A	G	0.345475	Body fat percentage	0.000127812	58.1149
454633	9.40005e-10	0.0158823	0.00259576	rs2640465	G	A	0.902017	Body fat percentage	8.23385e-05	37.4367
454633	5.70033e-14	0.0117369	0.0015617	rs2984618	T	G	0.416215	Body fat percentage	0.000124222	56.4822
454633	2.39994e-11	0.010317	0.00154445	rs11208779	C	G	0.528878	Body fat percentage	9.81426e-05	44.623
454633	5.90065e-21	0.0146762	0.00156269	rs11165643	T	C	0.590144	Body fat percentage	0.000193972	88.2026
454633	1.69981e-56	0.0301643	0.00190436	rs543874	G	A	0.20527	Body fat percentage	0.000551556	250.893
454633	9.69996e-10	-0.00965759	0.00157945	rs11119208	G	A	0.614902	Body fat percentage	8.22301e-05	37.3874
454633	1.29999e-10	-0.0101571	0.00157943	rs11122450	G	T	0.611689	Body fat percentage	9.09578e-05	41.356
454633	1.89998e-08	0.0322372	0.00573378	rs76856798	T	C	0.018465	Body fat percentage	6.95254e-05	31.6106
454633	4.30002e-08	0.00961952	0.00175567	rs13026103	A	G	0.74098	Body fat percentage	6.60288e-05	30.0207
454633	2.09991e-15	-0.0150933	0.00190234	rs1456014	G	A	0.205602	Body fat percentage	0.000138444	62.9495
454633	5.70033e-17	-0.0130723	0.0015614	rs13408397	T	C	0.411055	Body fat percentage	0.000154152	70.0932
454633	3.79997e-08	0.0126967	0.00230925	rs6749911	A	G	0.126972	Body fat percentage	6.64893e-05	30.2301
454633	9.60064e-13	-0.0111228	0.00155872	rs429343	G	A	0.576575	Body fat percentage	0.000111991	50.9204
454633	2.90001e-13	0.0126532	0.00173398	rs1453055	A	G	0.273355	Body fat percentage	0.000117112	53.2491
454633	2.19989e-14	0.0123638	0.0016188	rs10209821	T	C	0.342612	Body fat percentage	0.000128293	58.3334
454633	1.69981e-40	-0.0479135	0.00359643	rs62107261	C	T	0.048327	Body fat percentage	0.000390251	177.489
454633	2.29985e-43	0.028139	0.00203811	rs6744646	G	A	0.828299	Body fat percentage	0.000419103	190.617
454633	4.79954e-48	0.0224027	0.00153822	rs6752378	A	C	0.486256	Body fat percentage	0.000466339	212.111
454633	1.6e-10	-0.00988584	0.00154662	rs12475388	A	G	0.485685	Body fat percentage	8.98591e-05	40.8564
454633	3.59998e-15	0.0125399	0.00159364	rs10175266	G	A	0.368852	Body fat percentage	0.000136173	61.9167
454633	1.40001e-10	-0.010248	0.00159844	rs10187101	T	C	0.363611	Body fat percentage	9.04039e-05	41.1041
454633	2.09991e-18	-0.0135852	0.0015523	rs1861410	T	C	0.555344	Body fat percentage	0.000168441	76.5915
454633	8e-09	-0.00986214	0.00170937	rs396354	C	T	0.715662	Body fat percentage	7.32115e-05	33.2867
454633	1e-14	0.0119298	0.00154217	rs441792	G	A	0.486601	Body fat percentage	0.000131609	59.8414
454633	1.69981e-27	0.0170899	0.00157313	rs13389219	T	C	0.392441	Body fat percentage	0.000259524	118.018
454633	8.40001e-09	-0.00932639	0.00161898	rs6754292	T	C	0.644629	Body fat percentage	7.29883e-05	33.1852
454633	1.69981e-22	-0.0153971	0.00157743	rs7575523	G	T	0.603242	Body fat percentage	0.000209521	95.2747
454633	1.6e-08	0.00909731	0.0016107	rs2692741	C	G	0.367194	Body fat percentage	7.01628e-05	31.9004
454633	2.5e-09	-0.00923656	0.00154968	rs11677541	A	G	0.535271	Body fat percentage	7.81346e-05	35.5252
454633	7.59976e-11	-0.0114802	0.00176393	rs3754963	T	A	0.255074	Body fat percentage	9.31616e-05	42.3581
454633	4.39997e-08	0.0085494	0.00156226	rs7598246	C	T	0.583694	Body fat percentage	6.58684e-05	29.9478
454633	2.70023e-12	-0.0138669	0.0019837	rs72917533	C	T	0.185499	Body fat percentage	0.000107473	48.866
454633	1e-09	-0.0117765	0.00192871	rs6750646	T	C	0.201154	Body fat percentage	8.19981e-05	37.2819
454633	2.99985e-13	-0.0211076	0.00289361	rs4482463	A	C	0.923053	Body fat percentage	0.000117027	53.2105
454633	1.6e-09	0.0103311	0.00171169	rs3791709	T	A	0.282417	Body fat percentage	8.01215e-05	36.4286
454633	2.99985e-20	-0.0144544	0.0015682	rs12619178	T	C	0.400829	Body fat percentage	0.000186834	84.9566
454633	2.90001e-08	0.00856437	0.00154317	rs12053559	G	T	0.471201	Body fat percentage	6.77446e-05	30.8009
454633	2e-08	-0.00975461	0.00173683	rs56328878	A	C	0.267194	Body fat percentage	6.93771e-05	31.5432
454633	4.79954e-20	0.0151644	0.00165383	rs62190394	T	C	0.317033	Body fat percentage	0.000184897	84.0754
454633	2.59998e-08	-0.0152608	0.00274222	rs2702123	C	T	0.086	Body fat percentage	6.81179e-05	30.9706
454633	6.29999e-10	0.00998353	0.00161504	rs2888778	G	T	0.652153	Body fat percentage	8.40439e-05	38.2122
454633	2.80001e-09	-0.0163391	0.00274979	rs58120873	A	G	0.08686	Body fat percentage	7.76541e-05	35.3067
454633	7.79992e-09	-0.0105978	0.00183563	rs4547574	T	A	0.227697	Body fat percentage	7.33112e-05	33.332
454633	3.69999e-13	-0.0115311	0.00158686	rs10496731	G	T	0.374905	Body fat percentage	0.000116133	52.8037
454633	2.90001e-21	-0.0155134	0.00163892	rs2943653	T	C	0.672855	Body fat percentage	0.00019704	89.598
454633	4.60045e-37	0.0301151	0.0023675	rs1801282	G	C	0.119535	Body fat percentage	0.000355775	161.804
454633	3.90032e-12	-0.0134993	0.00194516	rs33503	A	G	0.805882	Body fat percentage	0.000105927	48.1628
454633	4.70002e-12	0.0107963	0.00156132	rs1436348	G	A	0.582718	Body fat percentage	0.000105163	47.8152
454633	1.29999e-08	0.0096786	0.00170107	rs1964675	T	C	0.711087	Body fat percentage	7.12018e-05	32.3728
454633	1.2e-10	-0.0102573	0.00159162	rs262953	A	G	0.625978	Body fat percentage	9.13458e-05	41.5324
454633	1.79999e-08	-0.00912091	0.00162066	rs2960420	G	C	0.350731	Body fat percentage	6.96632e-05	31.6732
454633	3.59998e-11	-0.0143309	0.00216477	rs17639996	A	G	0.150071	Body fat percentage	9.63879e-05	43.8251
454633	1.09999e-09	-0.0195859	0.00321452	rs114295766	T	A	0.069527	Body fat percentage	8.16508e-05	37.124
454633	6.4003e-16	0.0138914	0.00171911	rs957919	T	C	0.278023	Body fat percentage	0.000143603	65.2957
454633	3.29997e-10	-0.0100803	0.00160438	rs4894808	C	G	0.40013	Body fat percentage	8.68232e-05	39.4759
454633	1.10002e-12	-0.0120222	0.00168776	rs9865173	A	T	0.703199	Body fat percentage	0.000111594	50.7395
454633	3.69999e-12	-0.0108516	0.0015618	rs7630228	C	T	0.434322	Body fat percentage	0.000106177	48.2766
454633	1.09999e-10	-0.0198865	0.00308056	rs76345589	G	C	0.067492	Body fat percentage	9.16555e-05	41.6732
454633	4.09996e-08	0.0115052	0.00209731	rs28672845	C	A	0.839976	Body fat percentage	6.61874e-05	30.0928
454633	2e-09	-0.0137367	0.00229121	rs17016133	C	T	0.130053	Body fat percentage	7.90572e-05	35.9447
454633	1.29987e-27	0.0167794	0.00154077	rs9843653	C	T	0.51154	Body fat percentage	0.000260798	118.598
454633	1.59993e-13	-0.0121841	0.00165127	rs3911063	C	T	0.322	Body fat percentage	0.00011974	54.4441
454633	1.50003e-18	-0.0135392	0.00153973	rs1454687	G	C	0.51535	Body fat percentage	0.000170045	77.3209
454633	9.09997e-09	0.00964481	0.00167852	rs1078455	C	T	0.309511	Body fat percentage	7.26179e-05	33.0167
454633	3.80014e-17	-0.0136044	0.00161607	rs9814758	G	T	0.355786	Body fat percentage	0.000155852	70.8661
454633	7.70016e-11	-0.0137926	0.00211992	rs2291127	T	C	0.156234	Body fat percentage	9.31009e-05	42.3305
454633	1.20005e-13	0.0117289	0.00158106	rs1568488	C	G	0.594863	Body fat percentage	0.000121034	55.0323
454633	4.19952e-12	0.0106966	0.00154338	rs529200	G	A	0.527782	Body fat percentage	0.000105643	48.0337
454633	4.90004e-11	-0.0101996	0.00155143	rs6782581	G	C	0.439266	Body fat percentage	9.50608e-05	43.2217
454633	5.80003e-09	0.0110275	0.00189369	rs11129660	T	C	0.209783	Body fat percentage	7.45839e-05	33.9107
454633	6.29999e-09	0.0140939	0.00242625	rs1799923	G	A	0.886606	Body fat percentage	7.42164e-05	33.7436
454633	7.79992e-10	-0.0161252	0.00262251	rs12639116	T	C	0.096558	Body fat percentage	8.31535e-05	37.8073
454633	6.20012e-12	0.0117998	0.00171613	rs2371767	C	G	0.277759	Body fat percentage	0.000103979	47.2769
454633	5.60015e-15	0.0123827	0.00158474	rs9289630	C	G	0.38912	Body fat percentage	0.000134276	61.0541
454633	4.70002e-11	-0.0101838	0.00154798	rs4320040	G	T	0.560267	Body fat percentage	9.51894e-05	43.2802
454633	1.29999e-08	-0.0108506	0.00190707	rs13064797	A	G	0.205187	Body fat percentage	7.12007e-05	32.3724
454633	1.09999e-10	-0.0144347	0.00223876	rs75135487	G	C	0.136931	Body fat percentage	9.14327e-05	41.572
454633	8.19974e-14	-0.0152527	0.00204286	rs73213501	C	A	0.171839	Body fat percentage	0.000122604	55.7463
454633	1.2e-09	0.0104262	0.00171657	rs28651380	G	A	0.281193	Body fat percentage	8.114e-05	36.8917
454633	1.9002e-11	-0.0104169	0.00155088	rs6843910	A	T	0.45449	Body fat percentage	9.92244e-05	45.115
454633	6.69993e-09	-0.021384	0.00368848	rs1086103	A	C	0.045775	Body fat percentage	7.39251e-05	33.6111
454633	3.89996e-10	-0.0126754	0.00202574	rs4690324	A	G	0.823217	Body fat percentage	8.61112e-05	39.1522
454633	2.90001e-08	-0.0102974	0.00185568	rs113503736	G	T	0.223372	Body fat percentage	6.77268e-05	30.7928
454633	3.69999e-08	0.0089709	0.00163023	rs7680610	G	A	0.652245	Body fat percentage	6.66019e-05	30.2813
454633	4.30031e-15	0.0121284	0.00154596	rs6840236	C	T	0.464881	Body fat percentage	0.000135361	61.5475
454633	3.29989e-11	0.0310059	0.00467505	rs1229984	C	T	0.972781	Body fat percentage	9.6742e-05	43.9862
454633	1.99986e-38	0.0201696	0.00155596	rs10938397	G	A	0.4343	Body fat percentage	0.000369469	168.034
454633	7.10003e-10	-0.0107277	0.00174038	rs3113509	T	C	0.731962	Body fat percentage	8.3566e-05	37.9949
454633	1.20005e-15	-0.0123522	0.00154228	rs2276936	C	A	0.470368	Body fat percentage	0.000141072	64.1449
454633	1.09999e-10	0.0103136	0.00159872	rs34656389	G	A	0.367474	Body fat percentage	9.15328e-05	41.6175
454633	2.09991e-28	0.0323745	0.00292921	rs13107325	T	C	0.074871	Body fat percentage	0.000268614	122.153
454633	6.59933e-20	0.0141172	0.00154567	rs2192527	G	A	0.465502	Body fat percentage	0.000183453	83.4187
454633	6.1e-09	-0.00936528	0.00161107	rs13132853	G	A	0.360225	Body fat percentage	7.43227e-05	33.7919
454633	4.49987e-11	0.0210464	0.00319585	rs112710809	T	C	0.063535	Body fat percentage	9.53855e-05	43.3693
454633	2.09991e-12	0.0113515	0.00161543	rs6847975	A	G	0.35617	Body fat percentage	0.000108599	49.3776
454633	5.19996e-10	-0.010008	0.00161101	rs4398538	C	T	0.642513	Body fat percentage	8.48794e-05	38.5921
454633	2.09991e-12	-0.0110497	0.0015726	rs1724557	A	C	0.586755	Body fat percentage	0.000108582	49.3701
454633	1.20005e-16	-0.0133302	0.00160952	rs57800857	C	A	0.3649	Body fat percentage	0.000150854	68.5931
454633	1.69981e-13	0.0124473	0.00168847	rs17820010	G	T	0.295596	Body fat percentage	0.000119523	54.3455
454633	9.40005e-09	-0.0102553	0.00178627	rs252749	A	G	0.245982	Body fat percentage	7.24957e-05	32.9612
454633	1.59993e-13	0.0113767	0.00154191	rs1503526	C	T	0.47999	Body fat percentage	0.00011973	54.4396
454633	1.39991e-13	-0.014887	0.00201352	rs40071	C	T	0.179498	Body fat percentage	0.000120224	54.6641
454633	2.80001e-10	0.00988966	0.00156805	rs347551	G	C	0.472318	Body fat percentage	8.74875e-05	39.778
454633	1.29987e-14	0.0133557	0.00173358	rs812949	C	T	0.729218	Body fat percentage	0.000130536	59.3534
454633	7.19946e-11	-0.0100728	0.00154583	rs1991002	G	T	0.495176	Body fat percentage	9.3385e-05	42.4597
454633	3.79997e-10	-0.0103073	0.00164616	rs10050620	T	C	0.325382	Body fat percentage	8.62282e-05	39.2054
454633	3.10027e-15	-0.0126609	0.00160546	rs7707394	A	G	0.357305	Body fat percentage	0.000136777	62.1914
454633	9.49948e-12	-0.0128176	0.00188108	rs7442885	G	C	0.214136	Body fat percentage	0.000102116	46.43
454633	2.49977e-27	0.0245244	0.00226433	rs34483452	A	C	0.13631	Body fat percentage	0.000257956	117.305
454633	9.60064e-12	0.011204	0.00164464	rs6875585	C	A	0.670422	Body fat percentage	0.000102071	46.4092
454633	6.29941e-15	0.0136415	0.0017496	rs13436840	T	C	0.265069	Body fat percentage	0.000133699	60.792
454633	2.09991e-15	-0.0308051	0.00388142	rs34580448	C	T	0.041248	Body fat percentage	0.00013853	62.9889
454633	4.10015e-11	-0.0102893	0.00155919	rs396755	G	C	0.571071	Body fat percentage	9.57796e-05	43.5485
454633	6.4003e-11	0.0101719	0.00155683	rs7704382	G	C	0.433417	Body fat percentage	9.38906e-05	42.6896
454633	2e-10	0.0107194	0.0016852	rs12658319	T	C	0.299121	Body fat percentage	8.89898e-05	40.4611
454633	2.5e-10	-0.0111835	0.00176815	rs256904	T	A	0.746327	Body fat percentage	8.79873e-05	40.0053
454633	2e-08	-0.0135582	0.00241631	rs74288880	T	C	0.114819	Body fat percentage	6.92484e-05	31.4846
454633	1.50003e-27	-0.0171461	0.00157693	rs2307111	C	T	0.39509	Body fat percentage	0.000259976	118.224
454633	3.69999e-09	0.0128832	0.00218539	rs13174863	G	A	0.14814	Body fat percentage	7.64359e-05	34.7528
454633	2.90001e-11	0.0110461	0.00166011	rs2190788	T	G	0.319702	Body fat percentage	9.7374e-05	44.2735
454633	4.60002e-08	0.00897307	0.00164195	rs34338229	A	G	0.332008	Body fat percentage	6.56863e-05	29.865
454633	4.60045e-13	-0.0114888	0.00158746	rs1322842	G	A	0.609473	Body fat percentage	0.000115195	52.3774
454633	3.29997e-09	0.0126824	0.00214424	rs62413414	T	C	0.151703	Body fat percentage	7.6942e-05	34.9829
454633	5.99998e-09	-0.0117629	0.00202255	rs72995085	C	T	0.177033	Body fat percentage	7.43942e-05	33.8244
454633	3.50002e-09	0.00955622	0.00161789	rs4959613	A	C	0.594024	Body fat percentage	7.6733e-05	34.8879
454633	2.70023e-41	-0.0232653	0.00172866	rs9358912	T	G	0.27332	Body fat percentage	0.000398259	181.133
454633	1e-11	-0.0106391	0.00156343	rs1624064	C	T	0.420353	Body fat percentage	0.000101847	46.3077
454633	8.49963e-17	-0.0191217	0.002297	rs2178899	T	A	0.128827	Body fat percentage	0.000152407	69.2996
454633	1.2e-09	-0.00938942	0.00154401	rs998584	A	C	0.482871	Body fat percentage	8.1336e-05	36.9809
454633	2.29985e-27	0.0221404	0.00204337	rs72892910	T	G	0.172194	Body fat percentage	0.00025817	117.402
454633	1.7e-08	-0.0108699	0.0019277	rs9321191	C	T	0.1994	Body fat percentage	6.99331e-05	31.796
454633	2.30001e-08	0.00934269	0.00167115	rs4709745	C	T	0.307185	Body fat percentage	6.87423e-05	31.2545
454633	3.19963e-13	-0.0138777	0.00190462	rs6927268	G	T	0.206332	Body fat percentage	0.000116764	53.0907
454633	1.5e-09	0.010121	0.00167361	rs2182717	A	G	0.691021	Body fat percentage	8.04349e-05	36.5711
454633	1.50003e-31	0.0259158	0.00221742	rs2814993	A	G	0.13976	Body fat percentage	0.000300361	136.595
454633	6.19998e-09	-0.0109353	0.00188165	rs7773916	T	C	0.213136	Body fat percentage	7.42835e-05	33.7741
454633	2.19999e-08	0.0204619	0.0036589	rs35523808	A	T	0.049077	Body fat percentage	6.87863e-05	31.2745
454633	8.70001e-09	-0.00933072	0.00162144	rs9372414	T	C	0.347629	Body fat percentage	7.28346e-05	33.1153
454633	1.39991e-25	-0.0161687	0.00154706	rs1906252	A	C	0.484388	Body fat percentage	0.0002402	109.228
454633	1.80011e-16	0.0136226	0.00165383	rs17681686	C	G	0.30483	Body fat percentage	0.000149216	67.8482
454633	5.69994e-10	0.0100294	0.00161777	rs2499468	A	C	0.650982	Body fat percentage	8.45319e-05	38.4341
454633	1.2e-08	-0.0120088	0.00210945	rs240999	T	G	0.840258	Body fat percentage	7.12805e-05	32.4086
454633	2.29985e-15	0.0122048	0.00154046	rs853961	T	G	0.505909	Body fat percentage	0.000138052	62.7712
454633	1.09999e-08	0.0198061	0.00346457	rs9389857	T	C	0.052433	Body fat percentage	7.18802e-05	32.6813
454633	4.79999e-08	0.00930584	0.00170461	rs7762794	G	A	0.285523	Body fat percentage	6.55501e-05	29.8031
454633	7.89951e-11	-0.0140163	0.00215528	rs55810445	T	C	0.151196	Body fat percentage	9.30165e-05	42.2921
454633	2.80001e-08	0.0113141	0.00203645	rs7796825	A	G	0.825769	Body fat percentage	6.78897e-05	30.8669
454633	1.59993e-13	-0.0139877	0.00189659	rs10259620	G	A	0.787159	Body fat percentage	0.000119629	54.3933
454633	5.79963e-12	-0.010769	0.0015641	rs17172722	T	C	0.418942	Body fat percentage	0.00010426	47.4047
454633	2.59998e-09	-0.0105935	0.00177956	rs6948959	A	G	0.744356	Body fat percentage	7.79401e-05	35.4367
454633	4e-09	-0.00954008	0.00162185	rs4496901	T	G	0.65522	Body fat percentage	7.6101e-05	34.6005
454633	1.6e-10	0.0143436	0.00224286	rs4722398	T	C	0.13612	Body fat percentage	8.99526e-05	40.8989
454633	3.69999e-09	0.00928324	0.00157441	rs6973656	G	A	0.397021	Body fat percentage	7.64665e-05	34.7667
454633	9.09913e-11	-0.0138378	0.00213519	rs10271582	G	A	0.154048	Body fat percentage	9.23766e-05	42.0011
454633	7.59976e-13	-0.0118159	0.00164828	rs6977416	A	G	0.334244	Body fat percentage	0.000113022	51.3892
454633	1.29999e-08	-0.00992339	0.00174424	rs798549	A	C	0.730794	Body fat percentage	7.11898e-05	32.3674
454633	2.60016e-14	-0.012096	0.00158845	rs215669	A	G	0.611659	Body fat percentage	0.000127533	57.9878
454633	3.79997e-08	0.00852919	0.00155109	rs2192649	G	T	0.500777	Body fat percentage	6.65049e-05	30.2372
454633	1.69981e-11	-0.0146575	0.00217921	rs17704028	T	C	0.147192	Body fat percentage	9.94992e-05	45.2399
454633	2.90001e-16	-0.0127186	0.00155559	rs7789056	A	G	0.563037	Body fat percentage	0.000147016	66.848
454633	3.69999e-10	-0.0109846	0.00175319	rs12538435	G	A	0.261821	Body fat percentage	8.63404e-05	39.2564
454633	5.30029e-17	-0.0131217	0.00156604	rs58862095	T	C	0.419262	Body fat percentage	0.0001544	70.206
454633	1.50003e-20	-0.0143133	0.00154037	rs972283	G	A	0.511944	Body fat percentage	0.000189884	86.3435
454633	8.30042e-12	-0.0106141	0.00155316	rs62443626	A	G	0.463946	Body fat percentage	0.000102714	46.7018
454633	1.50003e-12	0.0111105	0.00157055	rs4718964	T	G	0.413126	Body fat percentage	0.000110067	50.0453
454633	5.19996e-11	0.0102996	0.00156914	rs12375196	A	C	0.424277	Body fat percentage	9.47583e-05	43.0841
454633	2.1e-08	0.00941089	0.00168003	rs12670456	G	A	0.301754	Body fat percentage	6.90142e-05	31.3781
454633	4.30002e-08	0.00917484	0.00167492	rs10245306	C	G	0.685981	Body fat percentage	6.59965e-05	30.0061
454633	3.10027e-13	0.0112967	0.00154993	rs11786089	G	A	0.459661	Body fat percentage	0.000116834	53.1226
454633	1.39991e-22	0.0152146	0.00155645	rs10100245	A	G	0.564497	Body fat percentage	0.000210136	95.5544
454633	7.10003e-09	0.00986943	0.00170532	rs1559900	T	C	0.286141	Body fat percentage	7.36684e-05	33.4944
454633	1.20005e-13	0.0124143	0.00167398	rs2954033	G	A	0.695224	Body fat percentage	0.000120957	54.9976
454633	3.59998e-11	0.0172978	0.00261256	rs117176448	G	C	0.096175	Body fat percentage	9.64158e-05	43.8378
454633	4.30031e-24	0.0173998	0.00171871	rs4876611	G	A	0.720188	Body fat percentage	0.000225386	102.49
454633	1.20005e-22	-0.01632	0.00166697	rs1808629	A	G	0.685441	Body fat percentage	0.000210782	95.8484
454633	1.40001e-09	0.0103333	0.00170753	rs1813039	A	G	0.709746	Body fat percentage	8.05466e-05	36.6219
454633	3.40001e-09	0.00954133	0.00161413	rs13249935	C	T	0.366657	Body fat percentage	7.68508e-05	34.9414
454633	3.09999e-09	0.0115499	0.00194851	rs72703757	C	G	0.198824	Body fat percentage	7.72785e-05	35.1359
454633	8.70001e-10	-0.0101175	0.00165029	rs28714450	T	C	0.675249	Body fat percentage	8.26668e-05	37.586
454633	4.00037e-13	-0.0113003	0.00155717	rs1421334	C	A	0.54884	Body fat percentage	0.000115824	52.6633
454633	1.09999e-08	0.0088055	0.00154188	rs7463186	G	A	0.516044	Body fat percentage	7.17326e-05	32.6142
454633	5.19996e-10	0.0103657	0.00166877	rs7843109	T	C	0.688667	Body fat percentage	8.48611e-05	38.5837
454633	1.40001e-10	0.00997781	0.00155638	rs4466418	A	G	0.562278	Body fat percentage	9.03943e-05	41.0997
454633	3.59998e-11	0.0106691	0.00161125	rs11782074	T	G	0.383624	Body fat percentage	9.64337e-05	43.846
454633	7.89951e-12	-0.0219296	0.00320576	rs10116857	A	C	0.061826	Body fat percentage	0.000102919	46.795
454633	1.10002e-12	0.011578	0.0016271	rs7027304	T	C	0.652657	Body fat percentage	0.000111361	50.6336
454633	2.90001e-09	-0.0123455	0.00207928	rs55924785	T	C	0.164678	Body fat percentage	7.75352e-05	35.2526
454633	2.80027e-18	-0.0140265	0.00160866	rs10756798	T	C	0.642437	Body fat percentage	0.000167201	76.0274
454633	5.79963e-21	0.0154638	0.00164622	rs17770336	T	C	0.322448	Body fat percentage	0.00019405	88.2382
454633	2.60016e-11	0.0124051	0.00185992	rs41307479	G	C	0.220577	Body fat percentage	9.78387e-05	44.4848
454633	1.29999e-09	-0.0110309	0.00181676	rs12376870	A	G	0.237663	Body fat percentage	8.10835e-05	36.8661
454633	3.2e-08	-0.00914252	0.00165304	rs7046679	G	C	0.678548	Body fat percentage	6.72786e-05	30.589
454633	1.5e-08	-0.0111522	0.00196791	rs10867315	A	G	0.190594	Body fat percentage	7.06352e-05	32.1152
454633	3.40017e-11	0.0102177	0.00154181	rs3923501	T	C	0.475818	Body fat percentage	9.65925e-05	43.9182
454633	2.1e-09	-0.0143754	0.00240082	rs16916303	G	A	0.11977	Body fat percentage	7.88547e-05	35.8526
454633	5.90065e-14	0.0116159	0.00154667	rs7357754	G	A	0.500129	Body fat percentage	0.00012405	56.4041
454633	9.20005e-09	-0.00911255	0.00158643	rs10959841	C	T	0.387368	Body fat percentage	7.25684e-05	32.9942
454633	1e-37	-0.0200044	0.0015583	rs13292699	C	A	0.433725	Body fat percentage	0.000362354	164.797
454633	4.90004e-11	-0.0101722	0.00154703	rs4837119	A	T	0.517271	Body fat percentage	9.50894e-05	43.2347
454633	6.09958e-22	0.016885	0.00175383	rs10999460	T	C	0.265521	Body fat percentage	0.000203835	92.6888
454633	1.29987e-12	-0.0110832	0.00156255	rs2172131	C	T	0.578543	Body fat percentage	0.000110651	50.3109
454633	6.79986e-11	0.0102433	0.00157002	rs2002023	T	C	0.409059	Body fat percentage	9.36202e-05	42.5666
454633	1.89998e-08	0.0092676	0.00164764	rs482787	C	T	0.325766	Body fat percentage	6.95858e-05	31.6381
454633	5.70033e-15	-0.0201214	0.00257596	rs41310284	A	C	0.101004	Body fat percentage	0.00013419	61.0152
454633	2.30001e-09	0.0128932	0.00215901	rs16934748	C	T	0.150341	Body fat percentage	7.84366e-05	35.6625
454633	1.09999e-09	-0.00953851	0.00156462	rs6480350	C	T	0.575106	Body fat percentage	8.17427e-05	37.1658
454633	5.60015e-13	0.0129238	0.00179232	rs10510025	T	C	0.24708	Body fat percentage	0.000114351	51.9935
454633	1.89998e-09	0.00937385	0.00156054	rs11245344	T	C	0.571137	Body fat percentage	7.93584e-05	36.0816
454633	3.90032e-11	0.0113458	0.00171702	rs67609008	C	T	0.283593	Body fat percentage	9.60326e-05	43.6636
454633	9.20005e-10	0.0100326	0.00163856	rs7893571	T	G	0.665915	Body fat percentage	8.24532e-05	37.4889
454633	1.69981e-11	0.0103873	0.00154427	rs10788497	C	G	0.499616	Body fat percentage	9.95077e-05	45.2438
454633	1.39991e-24	-0.0159065	0.00155477	rs2274224	C	G	0.435459	Body fat percentage	0.000230175	104.669
454633	3.80014e-24	0.0166039	0.00163819	rs11012732	G	A	0.331719	Body fat percentage	0.00022591	102.729
454633	6.59933e-46	0.0222563	0.0015648	rs7124681	A	C	0.408419	Body fat percentage	0.000444771	202.296
454633	3.10027e-13	-0.0115343	0.0015826	rs719802	C	T	0.6144	Body fat percentage	0.000116824	53.1178
454633	6.79986e-12	-0.0142941	0.00208312	rs61910767	T	C	0.164197	Body fat percentage	0.000103557	47.0853
454633	5.19996e-14	0.0132564	0.001761	rs11030016	T	C	0.739777	Body fat percentage	0.000124629	56.6673
454633	3.40001e-09	-0.00954107	0.00161396	rs685149	G	A	0.645411	Body fat percentage	7.68628e-05	34.9469
454633	3.29989e-18	-0.0144775	0.00166392	rs479018	A	G	0.332499	Body fat percentage	0.000166491	75.7046
454633	2.59998e-08	-0.0105396	0.00189331	rs7942368	T	C	0.217538	Body fat percentage	6.81579e-05	30.9888
454633	6.4e-10	0.0129238	0.00209124	rs1605898	A	T	0.837607	Body fat percentage	8.39996e-05	38.192
454633	1.7e-09	0.00937803	0.00155792	rs2508782	G	A	0.569716	Body fat percentage	7.96965e-05	36.2354
454633	5.00035e-14	0.0118153	0.00156853	rs11222371	T	C	0.409234	Body fat percentage	0.000124793	56.7419
454633	1e-08	-0.0191979	0.00335242	rs1881505	C	T	0.943033	Body fat percentage	7.21274e-05	32.7937
454633	2.5e-08	-0.0107504	0.00193009	rs11022718	T	C	0.202968	Body fat percentage	6.82347e-05	31.0237
454633	1.7e-08	-0.00913519	0.00162015	rs1782508	G	C	0.655489	Body fat percentage	6.99255e-05	31.7925
454633	3.40017e-24	0.0170384	0.00167907	rs59227842	G	A	0.311468	Body fat percentage	0.000226445	102.972
454633	1.7e-10	-0.00989059	0.00154908	rs657685	C	G	0.456088	Body fat percentage	8.966e-05	40.7659
454633	2.49977e-17	-0.0146358	0.00172806	rs885114	A	G	0.275581	Body fat percentage	0.000157757	71.7324
454633	4.40048e-14	0.0116378	0.00154184	rs2957678	C	T	0.498199	Body fat percentage	0.0001253	56.9722
454633	3.80014e-29	-0.0185028	0.00165098	rs11030108	G	A	0.679962	Body fat percentage	0.000276193	125.6
454633	3.09999e-09	0.0375397	0.00633223	rs55707359	G	T	0.015449	Body fat percentage	7.72993e-05	35.1454
454633	7.79992e-10	0.0115223	0.00187372	rs10896012	C	T	0.217394	Body fat percentage	8.31714e-05	37.8154
454633	2.60016e-11	0.0118139	0.00177153	rs61903695	G	A	0.254879	Body fat percentage	9.78111e-05	44.4723
454633	5.49997e-10	0.0206723	0.00333136	rs12419272	G	C	0.056932	Body fat percentage	8.46913e-05	38.5065
454633	1.10002e-12	0.0111592	0.00156858	rs7925725	C	A	0.411245	Body fat percentage	0.000111313	50.6119
454633	9.59997e-09	0.0128411	0.00223802	rs10505836	C	A	0.860003	Body fat percentage	7.24079e-05	32.9213
454633	8.10028e-11	0.0104428	0.00160707	rs4759318	T	C	0.362201	Body fat percentage	9.28678e-05	42.2245
454633	8.49963e-11	-0.0218753	0.00336997	rs2731238	T	G	0.067529	Body fat percentage	9.26737e-05	42.1363
454633	2.5e-10	-0.0101643	0.00160647	rs11105842	A	G	0.367542	Body fat percentage	8.80466e-05	40.0322
454633	1.20005e-21	0.0167619	0.00175434	rs7972728	A	C	0.73765	Body fat percentage	0.000200758	91.2891
454633	1.79999e-09	0.00983786	0.00163453	rs2108635	G	A	0.338522	Body fat percentage	7.9675e-05	36.2256
454633	1.50003e-35	0.0197321	0.00158551	rs7132908	A	G	0.38447	Body fat percentage	0.000340566	154.885
454633	5.30029e-13	0.0115537	0.00160056	rs2111281	C	A	0.366942	Body fat percentage	0.000114601	52.1073
454633	5e-10	-0.0216364	0.00347856	rs75412871	T	C	0.051916	Body fat percentage	8.50893e-05	38.6875
454633	3.29989e-29	0.0185779	0.00165616	rs7133378	A	G	0.319439	Body fat percentage	0.0002767	125.831
454633	1.99986e-26	-0.0186517	0.00175335	rs3764002	T	C	0.261517	Body fat percentage	0.000248847	113.162
454633	2.70023e-14	-0.0204973	0.002693	rs74576293	C	T	0.089728	Body fat percentage	0.000127411	57.9323
454633	1.09999e-09	-0.0113662	0.00186311	rs4762951	G	A	0.780444	Body fat percentage	8.18576e-05	37.218
454633	2.99999e-10	0.00973719	0.00154554	rs1350429	G	A	0.480306	Body fat percentage	8.72991e-05	39.6923
454633	9.49992e-09	-0.0153041	0.00266658	rs11062595	G	C	0.09222	Body fat percentage	7.24462e-05	32.9387
454633	2.5e-08	0.00918558	0.00164856	rs7960609	G	A	0.326919	Body fat percentage	6.82834e-05	31.0459
454633	8.79995e-10	0.0115294	0.00188095	rs7975187	G	A	0.213862	Body fat percentage	8.2635e-05	37.5715
454633	1.7e-08	0.0312346	0.00554241	rs61754230	T	C	0.019711	Body fat percentage	6.9853e-05	31.7596
454633	9.09913e-19	0.0136927	0.00154796	rs704061	C	T	0.455038	Body fat percentage	0.000172078	78.2454
454633	2.99999e-08	-0.00981406	0.00177103	rs7966251	A	G	0.255023	Body fat percentage	6.75394e-05	30.7076
454633	1.80011e-14	-0.0132887	0.00173423	rs78296744	A	G	0.272344	Body fat percentage	0.000129133	58.7153
454633	1.29999e-10	-0.0108221	0.00168444	rs11619722	C	T	0.300933	Body fat percentage	9.07849e-05	41.2774
454633	7.29962e-17	0.0193443	0.00231898	rs9568867	A	G	0.129188	Body fat percentage	0.000153034	69.5844
454633	1.99986e-16	-0.013993	0.00170162	rs6491427	G	A	0.289013	Body fat percentage	0.000148721	67.6233
454633	8.60003e-09	-0.0139023	0.00241521	rs76115890	C	T	0.117876	Body fat percentage	7.2874e-05	33.1332
454633	2.60016e-14	-0.0118589	0.00155668	rs56399737	T	C	0.44917	Body fat percentage	0.000127637	58.035
454633	1.40001e-09	0.0107397	0.00177343	rs7321331	A	G	0.742296	Body fat percentage	8.06607e-05	36.6738
454633	7.29995e-10	-0.0123469	0.00200425	rs17055384	T	C	0.182952	Body fat percentage	8.34674e-05	37.95
454633	2.09991e-13	0.0127422	0.00173502	rs61969510	C	T	0.279026	Body fat percentage	0.000118623	53.9361
454633	2.49977e-11	0.0146332	0.00219293	rs11619393	C	T	0.144968	Body fat percentage	9.79326e-05	44.5276
454633	8.49963e-13	-0.0138119	0.00193112	rs7987928	A	G	0.799871	Body fat percentage	0.000112507	51.155
454633	6.89922e-11	-0.0117153	0.00179629	rs6561937	A	T	0.753684	Body fat percentage	9.35523e-05	42.5357
454633	7.8001e-14	0.0119959	0.00160493	rs1441264	A	G	0.59371	Body fat percentage	0.000122869	55.8668
454633	1.9002e-13	-0.0120426	0.00163641	rs2243928	G	C	0.648983	Body fat percentage	0.000119109	54.1572
454633	2.5e-09	0.00930927	0.00156135	rs2481899	G	A	0.551171	Body fat percentage	7.81876e-05	35.5493
454633	7.39946e-14	0.0120832	0.00161524	rs12890931	G	T	0.362416	Body fat percentage	0.000123077	55.9616
454633	7.8001e-17	0.0133993	0.00160775	rs6575340	A	G	0.636023	Body fat percentage	0.000152757	69.4588
454633	2.29985e-11	0.0189406	0.00283307	rs61986205	G	A	0.082024	Body fat percentage	9.8304e-05	44.6964
454633	2.29985e-12	-0.052548	0.00748992	rs72681698	C	T	0.010721	Body fat percentage	0.000108256	49.2219
454633	1e-13	0.0129295	0.00173907	rs217672	C	A	0.27173	Body fat percentage	0.000121568	55.2751
454633	1.2e-10	0.00996462	0.00154621	rs12432026	G	T	0.540113	Body fat percentage	9.13452e-05	41.5322
454633	4.49987e-14	-0.0153167	0.00203008	rs72697297	C	T	0.179917	Body fat percentage	0.000125196	56.9251
454633	6.29941e-24	0.018731	0.00185697	rs10146997	G	A	0.221871	Body fat percentage	0.000223746	101.745
454633	1.79999e-10	0.0100925	0.00158231	rs10144067	T	C	0.59128	Body fat percentage	8.9478e-05	40.6831
454633	1.10002e-18	-0.0158356	0.00179488	rs9788550	C	G	0.24751	Body fat percentage	0.000171185	77.8392
454633	7.29962e-12	-0.0142041	0.00207301	rs61975147	C	T	0.167185	Body fat percentage	0.000103257	46.9488
454633	1.39991e-12	-0.0115932	0.00163624	rs3803286	G	A	0.666725	Body fat percentage	0.000110409	50.201
454633	4.40048e-16	0.0126085	0.00155155	rs17522122	T	G	0.471197	Body fat percentage	0.000145236	66.0382
454633	3.59998e-11	0.0117936	0.00178131	rs2165991	G	A	0.253707	Body fat percentage	9.6408e-05	43.8343
454633	7.70016e-18	0.0133595	0.00155278	rs2415142	G	T	0.548783	Body fat percentage	0.000162791	74.022
454633	2.49977e-18	-0.0152755	0.00174905	rs3817428	G	C	0.265007	Body fat percentage	0.000167747	76.2757
454633	5.30029e-11	-0.012668	0.00193068	rs72767957	G	A	0.200131	Body fat percentage	9.46881e-05	43.0522
454633	2.49977e-11	0.0114053	0.0017089	rs12441543	A	G	0.287112	Body fat percentage	9.79667e-05	44.5431
454633	1.69981e-12	0.0209909	0.00297573	rs113941571	T	C	0.078721	Body fat percentage	0.000109438	49.7594
454633	1.9002e-28	-0.021134	0.00191016	rs28742003	T	C	0.205276	Body fat percentage	0.000269183	122.412
454633	3.29997e-08	-0.0127741	0.00231146	rs149380583	C	G	0.128655	Body fat percentage	6.71738e-05	30.5413
454633	4.79954e-40	0.0226029	0.00170655	rs6602997	T	C	0.711856	Body fat percentage	0.000385712	175.425
454633	1.09999e-10	0.00998636	0.00154808	rs4776337	A	G	0.468075	Body fat percentage	9.15227e-05	41.6129
454633	2.69998e-09	-0.0103933	0.00174766	rs11855853	T	C	0.269414	Body fat percentage	7.77858e-05	35.3666
454633	2.70023e-11	-0.0163172	0.0024497	rs72755233	A	G	0.11145	Body fat percentage	9.75807e-05	44.3676
454633	1.29999e-09	0.0106498	0.00175622	rs11852419	T	A	0.261669	Body fat percentage	8.08781e-05	36.7727
454633	1.79999e-08	-0.0156141	0.0027727	rs72803260	G	T	0.084979	Body fat percentage	6.97491e-05	31.7123
454633	2.50035e-150	0.041033	0.00157131	rs56094641	G	A	0.404646	Body fat percentage	0.00149773	681.935
454633	1.2e-09	-0.00977478	0.00160607	rs4500770	T	A	0.362615	Body fat percentage	8.14687e-05	37.0412
454633	1.9002e-20	0.014719	0.00158851	rs879620	T	C	0.613285	Body fat percentage	0.000188815	85.8572
454633	6.69993e-10	0.0110602	0.00179199	rs6500594	G	T	0.246636	Body fat percentage	8.37837e-05	38.0938
454633	1.20005e-11	0.0108857	0.00160421	rs2660241	C	T	0.36485	Body fat percentage	0.000101272	46.0458
454633	4.20001e-09	-0.0111483	0.00189749	rs2966859	G	A	0.789007	Body fat percentage	7.59218e-05	34.519
454633	1.40001e-08	-0.00918915	0.00161862	rs12926311	C	G	0.353546	Body fat percentage	7.08877e-05	32.23
454633	4.49987e-49	0.0232064	0.00157608	rs7498665	G	A	0.399562	Body fat percentage	0.000476643	216.8
454633	2.09991e-20	-0.0147342	0.00159151	rs881929	T	G	0.375396	Body fat percentage	0.000188492	85.7106
454633	1.29987e-23	-0.0158787	0.00158501	rs11866219	C	A	0.583787	Body fat percentage	0.000220704	100.361
454633	4.39997e-08	0.00867343	0.00158474	rs11343	G	T	0.561331	Body fat percentage	6.58837e-05	29.9548
454633	1.80011e-11	0.0104802	0.00155885	rs12103006	G	A	0.569085	Body fat percentage	9.94096e-05	45.1992
454633	8.99995e-09	-0.00952112	0.00165613	rs56369689	G	A	0.348594	Body fat percentage	7.26937e-05	33.0512
454633	8.70001e-10	0.0095458	0.00155694	rs811054	T	C	0.537276	Body fat percentage	8.26772e-05	37.5907
454633	7.59994e-10	0.0101676	0.00165236	rs7206608	G	C	0.321575	Body fat percentage	8.32784e-05	37.8641
454633	3.69999e-11	-0.0103504	0.00156479	rs3743861	C	G	0.415256	Body fat percentage	9.6228e-05	43.7524
454633	2.49977e-22	-0.0208407	0.00214396	rs4790841	T	C	0.154504	Body fat percentage	0.000207798	94.4912
454633	1.09999e-10	0.0113474	0.00175799	rs78744936	A	G	0.265987	Body fat percentage	9.16349e-05	41.6639
454633	1.29987e-11	-0.0109061	0.00161091	rs7216121	G	A	0.626339	Body fat percentage	0.000100808	45.8349
454633	3.69999e-17	0.0153102	0.00181772	rs2855818	A	G	0.241541	Body fat percentage	0.00015602	70.9427
454633	2.29985e-15	-0.0130416	0.00164632	rs11079849	T	C	0.328562	Body fat percentage	0.000138011	62.7528
454633	8e-10	0.0100634	0.00163774	rs9892466	A	T	0.333275	Body fat percentage	8.30433e-05	37.7572
454633	2.19999e-08	0.00883995	0.00158047	rs319775	C	T	0.60881	Body fat percentage	6.88079e-05	31.2843
454633	1.69981e-27	0.0211077	0.00194282	rs7218014	C	T	0.197302	Body fat percentage	0.000259564	118.037
454633	3.29997e-10	0.0119487	0.00190099	rs2034946	G	T	0.208834	Body fat percentage	8.6893e-05	39.5077
454633	3.40001e-09	0.00915425	0.00154807	rs3826408	T	C	0.456883	Body fat percentage	7.69081e-05	34.9675
454633	1.09999e-09	-0.0113255	0.00185836	rs1863115	A	C	0.741492	Body fat percentage	8.16884e-05	37.1411
454633	4.00037e-16	0.0125471	0.00154189	rs1038088	G	T	0.519335	Body fat percentage	0.000145632	66.2186
454633	2.39994e-11	0.0110009	0.00164659	rs2008018	A	G	0.322077	Body fat percentage	9.81711e-05	44.636
454633	2.19989e-14	-0.0126783	0.00166019	rs11150745	G	A	0.317696	Body fat percentage	0.00012826	58.3185
454633	2.19999e-08	-0.00942576	0.00168416	rs10513935	A	G	0.301501	Body fat percentage	6.88933e-05	31.3232
454633	1.80011e-11	0.010994	0.00163476	rs11664106	T	A	0.373948	Body fat percentage	9.94721e-05	45.2276
454633	1.79999e-09	-0.00962166	0.0016001	rs1945160	A	G	0.375871	Body fat percentage	7.95266e-05	36.1581
454633	2.80027e-17	-0.0137829	0.00163035	rs59499656	T	A	0.343189	Body fat percentage	0.000157178	71.4693
454633	3.59998e-09	0.00965173	0.00163558	rs11664848	G	C	0.659616	Body fat percentage	7.65904e-05	34.823
454633	3.69999e-44	0.0254579	0.00182642	rs6567160	C	T	0.232676	Body fat percentage	0.000427169	194.287
454633	7.39997e-09	0.0127569	0.00220651	rs9955276	T	C	0.144431	Body fat percentage	7.3517e-05	33.4255
454633	2.39999e-10	0.0107485	0.00169686	rs8096564	T	G	0.298122	Body fat percentage	8.82483e-05	40.124
454633	5.60003e-10	0.00961178	0.00155008	rs1787013	C	T	0.450716	Body fat percentage	8.45675e-05	38.4503
454633	6.09958e-26	-0.0163989	0.00155688	rs1893659	A	C	0.460098	Body fat percentage	0.00024398	110.948
454633	1.9002e-19	-0.0252015	0.00279375	rs57636386	C	T	0.083836	Body fat percentage	0.000178954	81.3725
454633	6.70039e-18	-0.0171142	0.00198547	rs72976986	A	G	0.190192	Body fat percentage	0.000163402	74.2996
454633	3.79997e-09	-0.0249637	0.00423712	rs62621197	T	C	0.037191	Body fat percentage	7.63456e-05	34.7117
454633	9.20026e-24	-0.0215029	0.00213952	rs429358	C	T	0.154044	Body fat percentage	0.000222129	101.009
454633	1.40001e-08	0.00878996	0.00154865	rs1469084	G	A	0.545742	Body fat percentage	7.08561e-05	32.2157
454633	4.19952e-13	-0.0126806	0.00174938	rs12459965	T	C	0.267624	Body fat percentage	0.000115559	52.5426
454633	1e-19	-0.0143589	0.00158003	rs8112818	G	A	0.400376	Body fat percentage	0.000181624	82.587
454633	7.39946e-33	-0.0232502	0.00194747	rs10423928	A	T	0.194436	Body fat percentage	0.000313413	142.532
454633	1.9002e-28	-0.0177091	0.00160075	rs11666808	C	T	0.625293	Body fat percentage	0.000269135	122.39
454633	1.50003e-25	-0.0163804	0.00156772	rs33836	T	C	0.464327	Body fat percentage	0.000240076	109.172
454633	6.89922e-11	0.0118765	0.00182093	rs9304665	A	T	0.763642	Body fat percentage	9.35601e-05	42.5393
454633	8.19974e-14	0.0123462	0.00165332	rs12462975	A	G	0.32959	Body fat percentage	0.000122642	55.7639
454633	2.19999e-10	-0.0147849	0.00232906	rs6103254	C	T	0.126684	Body fat percentage	8.86294e-05	40.2973
454633	8.60003e-12	-0.0128916	0.00188796	rs56218501	T	C	0.211814	Body fat percentage	0.000102547	46.626
454633	2.80027e-15	-0.0130773	0.0016559	rs6021948	A	T	0.32177	Body fat percentage	0.000137167	62.3689
454633	1.5e-08	-0.0105166	0.00185641	rs6064113	C	T	0.765465	Body fat percentage	7.05851e-05	32.0925
454633	7.49998e-10	0.0194862	0.00316613	rs843901	G	T	0.936414	Body fat percentage	8.33109e-05	37.8789
454633	1.40001e-09	0.0140368	0.00231882	rs16996657	C	T	0.127757	Body fat percentage	8.0595e-05	36.6439
454633	4.49987e-17	0.0130676	0.00155587	rs7020	A	G	0.437471	Body fat percentage	0.000155138	70.5416
454633	2.09991e-14	-0.0164403	0.00215064	rs112852122	A	G	0.157829	Body fat percentage	0.00012852	58.4365
454633	2.49977e-13	0.0120757	0.0016495	rs1056441	C	T	0.675301	Body fat percentage	0.000117872	53.5945
454633	8.70001e-10	-0.0127956	0.00208683	rs62218301	G	A	0.166049	Body fat percentage	8.26899e-05	37.5965
454633	1.59993e-15	0.0123902	0.00155475	rs394608	C	T	0.537747	Body fat percentage	0.000139674	63.509
454633	9.59997e-09	-0.0180452	0.00314532	rs17193211	T	C	0.066803	Body fat percentage	7.23941e-05	32.915
454633	1.7e-08	0.00875321	0.00155205	rs1475860	C	G	0.505368	Body fat percentage	6.99574e-05	31.807
454633	4.90004e-10	0.0132675	0.00213178	rs74618095	C	T	0.157976	Body fat percentage	8.51917e-05	38.7341
454633	1.6e-09	-0.00959714	0.00159107	rs12628603	A	G	0.617054	Body fat percentage	8.00223e-05	36.3836
454633	3.50026e-27	-0.0169383	0.00156868	rs4820323	G	C	0.580958	Body fat percentage	0.00025639	116.593
454633	2.80001e-09	0.0121586	0.00204591	rs11538	G	A	0.171838	Body fat percentage	7.76786e-05	35.3178
454633	1.59993e-11	0.0104441	0.00155077	rs10854853	T	G	0.456784	Body fat percentage	9.97573e-05	45.3573
532396	8.4004e-14	-0.0140325	0.00192484	rs4648450	A	C	0.466683	Adult body mass index	9.9817e-05	53.1473
532396	1e-11	-0.0150464	0.00224164	rs2791643	T	C	0.762026	Adult body mass index	8.46182e-05	45.054
532396	4.40048e-16	0.0185519	0.00234963	rs113603865	T	C	0.212139	Adult body mass index	0.000117083	62.3416
532396	9.3994e-15	0.0145846	0.00192114	rs7519259	A	G	0.528746	Adult body mass index	0.000108241	57.633
532396	1.09999e-09	-0.0151006	0.00249331	rs35698271	C	A	0.180905	Adult body mass index	6.88926e-05	36.6806
532396	6.59933e-29	0.0672871	0.00601767	rs41279738	G	T	0.026047	Adult body mass index	0.000234786	125.028
532396	1.59993e-12	0.0137895	0.00199043	rs1778830	A	G	0.362155	Adult body mass index	9.01428e-05	47.9958
532396	1.59993e-87	0.0463952	0.00236489	rs539515	C	A	0.20524	Adult body mass index	0.000722399	384.879
532396	2.09991e-12	-0.0176739	0.00256699	rs4658403	T	C	0.833927	Adult body mass index	8.90317e-05	47.4042
532396	2.5e-08	0.0107244	0.00199923	rs3866805	A	C	0.355815	Adult body mass index	5.4046e-05	28.7753
532396	1.89998e-09	0.0123749	0.00203443	rs6682438	C	T	0.673136	Adult body mass index	6.9492e-05	36.9997
532396	2.39994e-20	-0.0187351	0.00206281	rs1167311	A	G	0.681205	Adult body mass index	0.000154915	82.4885
532396	8.79995e-09	0.0188115	0.00312278	rs17425707	C	T	0.104081	Adult body mass index	6.81556e-05	36.2881
532396	2.80027e-39	0.039312	0.00295374	rs34517439	A	C	0.122202	Adult body mass index	0.000332605	177.136
532396	1.20005e-23	0.0196625	0.00194102	rs11165643	T	C	0.590729	Adult body mass index	0.000192708	102.617
532396	1.10002e-13	-0.0171507	0.00234245	rs672313	A	G	0.212128	Adult body mass index	0.000100681	53.6072
532396	4.19952e-33	0.0240227	0.00201823	rs2678204	G	T	0.34058	Adult body mass index	0.000266044	141.678
532396	5.19996e-20	-0.0197487	0.00217747	rs72634819	T	C	0.262104	Adult body mass index	0.00015448	82.257
532396	1.59993e-12	-0.0181364	0.00256859	rs10799778	G	T	0.834181	Adult body mass index	9.36351e-05	49.8554
532396	2.39994e-16	0.0158145	0.00195483	rs3845344	T	C	0.391204	Adult body mass index	0.000122915	65.4475
532396	3.59998e-09	0.0126624	0.00208091	rs12088284	T	C	0.300751	Adult body mass index	6.95444e-05	37.0276
532396	1.50003e-12	0.0163154	0.00229235	rs12072739	G	A	0.224481	Adult body mass index	9.51391e-05	50.6563
532396	4e-08	-0.0244418	0.00445003	rs115056380	A	G	0.048433	Adult body mass index	5.66608e-05	30.1676
532396	2.49977e-14	0.0145444	0.00196654	rs2618039	T	A	0.381337	Adult body mass index	0.000102733	54.6998
532396	3.40001e-09	-0.0116795	0.0019621	rs7539903	A	T	0.615266	Adult body mass index	6.65494e-05	35.4329
532396	2e-10	0.0173583	0.00281904	rs4844809	C	G	0.131927	Adult body mass index	7.12111e-05	37.9151
532396	1.40001e-10	-0.0125783	0.00199191	rs2076603	A	G	0.644168	Adult body mass index	7.48926e-05	39.8753
532396	1.99986e-17	-0.0163594	0.00193635	rs6669341	G	A	0.58258	Adult body mass index	0.000134053	71.3784
532396	2.49977e-12	-0.0392637	0.00556528	rs75035127	G	A	0.030391	Adult body mass index	9.34834e-05	49.7747
532396	1.20005e-15	-0.015407	0.00192281	rs815163	C	T	0.562933	Adult body mass index	0.000120581	64.2042
532396	9.20005e-10	0.0125435	0.0020073	rs2228550	G	T	0.6488	Adult body mass index	7.33412e-05	39.0493
532396	7.70016e-27	-0.0358966	0.00334767	rs12140153	T	G	0.094533	Adult body mass index	0.000215921	114.98
532396	1.39991e-35	0.0243993	0.00195023	rs2568958	A	G	0.603142	Adult body mass index	0.000293915	156.525
532396	7.29962e-24	0.028448	0.00282604	rs61813324	T	C	0.135797	Adult body mass index	0.000190297	101.332
532396	1.80011e-13	0.0245708	0.00331492	rs34720381	T	C	0.091765	Adult body mass index	0.000103185	54.9405
532396	1e-09	-0.0122934	0.00199897	rs7518221	C	T	0.64723	Adult body mass index	7.10342e-05	37.8209
532396	4e-09	-0.0113725	0.00200006	rs6710091	G	C	0.348501	Adult body mass index	6.07248e-05	32.3315
532396	4.10015e-97	-0.0925382	0.00445924	rs62107261	C	T	0.048326	Adult body mass index	0.000808232	430.646
532396	8.70001e-09	0.0175437	0.00305079	rs4133529	A	G	0.110127	Adult body mass index	6.21094e-05	33.0687
532396	1.2e-09	0.012114	0.00198738	rs10169594	C	T	0.363327	Adult body mass index	6.9783e-05	37.1547
532396	2.29985e-28	-0.0210575	0.00193182	rs4671328	G	T	0.551365	Adult body mass index	0.000223126	118.817
532396	4.30031e-20	-0.0175127	0.00193177	rs778094	A	G	0.576606	Adult body mass index	0.000154346	82.1855
532396	2.30001e-08	-0.0122191	0.00225448	rs1432544	C	T	0.235266	Adult body mass index	5.51732e-05	29.3755
532396	5.50047e-18	0.0171431	0.00201654	rs1019612	T	C	0.662155	Adult body mass index	0.000135729	72.2712
532396	3.90032e-21	-0.0334898	0.0035915	rs4482463	A	C	0.923198	Adult body mass index	0.000163294	86.9508
532396	2.70023e-16	-0.0178913	0.00216803	rs13427822	G	A	0.271377	Adult body mass index	0.000127898	68.101
532396	1.29987e-17	0.0172107	0.00201044	rs4605363	C	A	0.341463	Adult body mass index	0.000137633	73.285
532396	5.70033e-13	-0.0137564	0.00193003	rs10929925	A	C	0.427436	Adult body mass index	9.54129e-05	50.8021
532396	1.50003e-11	-0.0138015	0.00198381	rs10187101	T	C	0.363291	Adult body mass index	9.09033e-05	48.4008
532396	3.59998e-14	-0.0147751	0.0019826	rs6705567	C	T	0.376102	Adult body mass index	0.000104307	55.5381
532396	1.40001e-10	0.013699	0.00214084	rs788163	C	A	0.275606	Adult body mass index	7.69029e-05	40.9458
532396	2.19999e-08	-0.0109299	0.00197036	rs62190049	C	G	0.39069	Adult body mass index	5.7794e-05	30.771
532396	6.4003e-14	0.019811	0.00266267	rs6725931	T	C	0.848244	Adult body mass index	0.000103968	55.3577
532396	2.09991e-16	0.0171349	0.00205116	rs62190394	T	C	0.316877	Adult body mass index	0.000131061	69.7853
532396	4.00037e-17	-0.0167517	0.00198894	rs35809007	A	G	0.363322	Adult body mass index	0.000133224	70.9373
532396	8.99912e-25	-0.0200264	0.00194942	rs10172678	C	T	0.603769	Adult body mass index	0.000198187	105.535
532396	5.00035e-20	-0.0175389	0.00193301	rs2861685	C	T	0.411851	Adult body mass index	0.00015461	82.3259
532396	7.10068e-19	-0.0179702	0.00206183	rs6542924	A	C	0.682785	Adult body mass index	0.000142661	75.9627
532396	5.50047e-11	0.0126132	0.00191082	rs2198234	T	G	0.528054	Adult body mass index	8.18356e-05	43.5724
532396	2.80001e-09	0.01334	0.0022083	rs13033310	A	G	0.252819	Adult body mass index	6.85382e-05	36.4918
532396	5.39995e-09	0.0128116	0.002226	rs17814208	G	A	0.243783	Adult body mass index	6.22152e-05	33.125
532396	2.80027e-17	-0.0164511	0.00197338	rs34234296	A	G	0.39262	Adult body mass index	0.00013052	69.4974
532396	4.90004e-11	-0.0123935	0.00190911	rs7568228	C	G	0.526971	Adult body mass index	7.91514e-05	42.1431
532396	6.79986e-19	-0.0170148	0.00190811	rs935166	A	G	0.506872	Adult body mass index	0.000149331	79.5146
532396	5e-09	-0.0133524	0.00227384	rs35878367	A	G	0.228509	Adult body mass index	6.47646e-05	34.4825
532396	4.60002e-08	0.020203	0.00362141	rs2250310	T	A	0.075271	Adult body mass index	5.84545e-05	31.1226
532396	1.50003e-11	-0.0130184	0.00196404	rs6713781	C	G	0.401309	Adult body mass index	8.25174e-05	43.9354
532396	1.20005e-15	-0.0162453	0.002053	rs4832298	T	C	0.686079	Adult body mass index	0.000117596	62.6149
532396	1.69981e-16	0.0175289	0.00211379	rs10197031	C	T	0.285086	Adult body mass index	0.000129151	68.7679
532396	2.39999e-08	0.0127707	0.0023387	rs752590	G	A	0.210166	Adult body mass index	5.60045e-05	29.8181
532396	1.89998e-08	-0.0122855	0.0022022	rs12478299	C	T	0.251908	Adult body mass index	5.84539e-05	31.1223
532396	7.39946e-14	0.0142337	0.00190816	rs1064213	A	G	0.47814	Adult body mass index	0.000104503	55.6424
532396	1.6e-09	0.0117081	0.00192178	rs11675464	G	A	0.5629	Adult body mass index	6.97111e-05	37.1164
532396	8.70964e-113	0.0566218	0.00252825	rs6744646	G	A	0.828453	Adult body mass index	0.000941207	501.565
532396	1.10002e-71	0.0338571	0.00190891	rs6752378	A	C	0.486186	Adult body mass index	0.000590526	314.578
532396	2.29985e-13	0.0147594	0.00201939	rs4672338	T	C	0.336359	Adult body mass index	0.000100328	53.4192
532396	1.79999e-08	0.0174948	0.00306581	rs73963972	C	T	0.108883	Adult body mass index	6.116e-05	32.5632
532396	1.40001e-10	0.0131741	0.00204747	rs10803762	A	G	0.677736	Adult body mass index	7.77571e-05	41.4006
532396	1.29999e-09	0.0125669	0.00207069	rs73985439	C	A	0.307376	Adult body mass index	6.91772e-05	36.8321
532396	1.99986e-13	0.0228787	0.00315315	rs62246311	A	G	0.102357	Adult body mass index	9.88775e-05	52.647
532396	1e-11	-0.0141505	0.0021283	rs2920503	T	C	0.285439	Adult body mass index	8.3025e-05	44.2057
532396	3.10027e-18	-0.0169453	0.00194217	rs815715	G	C	0.425709	Adult body mass index	0.000142965	76.1244
532396	3.10027e-18	0.0188093	0.00218384	rs1471740	C	T	0.740533	Adult body mass index	0.000139319	74.1829
532396	8.70001e-10	-0.0128421	0.00212155	rs4078932	A	G	0.714632	Adult body mass index	6.88181e-05	36.6409
532396	1.39991e-14	0.0148354	0.0019476	rs7619139	A	T	0.58888	Adult body mass index	0.000108973	58.0228
532396	4.40048e-13	0.0210003	0.00301313	rs4377469	T	G	0.886889	Adult body mass index	9.1231e-05	48.5753
532396	1.99986e-12	-0.0176526	0.00250449	rs28350	G	A	0.820797	Adult body mass index	9.3305e-05	49.6797
532396	1.6e-10	0.0135731	0.00213507	rs35979968	T	C	0.276993	Adult body mass index	7.59045e-05	40.4142
532396	2e-09	-0.0139585	0.00235531	rs6445258	C	T	0.792095	Adult body mass index	6.59659e-05	35.1222
532396	2.29985e-14	-0.0329443	0.00430743	rs78605811	C	A	0.054067	Adult body mass index	0.000109861	58.4957
532396	2.09991e-20	-0.0180472	0.00197744	rs9876664	T	G	0.375387	Adult body mass index	0.000156427	83.2939
532396	1.9002e-28	0.0234542	0.00213983	rs11709402	G	A	0.278942	Adult body mass index	0.000225606	120.139
532396	1.50003e-18	0.0334	0.00383886	rs3821709	C	T	0.066507	Adult body mass index	0.000142165	75.6987
532396	5.19996e-11	0.0145306	0.00224833	rs6444950	A	G	0.237322	Adult body mass index	7.84476e-05	41.7683
532396	1.6e-10	-0.0163995	0.00252363	rs11546878	T	C	0.17455	Adult body mass index	7.93126e-05	42.2289
532396	7.70016e-12	0.0132039	0.00193354	rs6583310	C	G	0.43855	Adult body mass index	8.75844e-05	46.6335
532396	3.69999e-48	0.0276498	0.00191651	rs9843653	C	T	0.512102	Adult body mass index	0.000390804	208.143
532396	4.10015e-31	-0.0220363	0.00191237	rs1454687	G	C	0.515465	Adult body mass index	0.00024934	132.78
532396	2.90001e-15	0.015486	0.00193894	rs9830592	A	C	0.582486	Adult body mass index	0.000119802	63.7896
532396	4.90004e-09	-0.0212428	0.00353227	rs76183894	C	T	0.080689	Adult body mass index	6.79287e-05	36.1673
532396	8.40001e-09	-0.0145388	0.00252805	rs1870931	G	C	0.173082	Adult body mass index	6.21192e-05	33.0739
532396	4.90004e-09	-0.0126461	0.002198	rs3851998	G	C	0.743082	Adult body mass index	6.21724e-05	33.1023
532396	4.10015e-15	0.0153849	0.00195033	rs355777	C	G	0.40746	Adult body mass index	0.000116866	62.2262
532396	2.69998e-08	-0.0148074	0.00268175	rs12696039	G	A	0.149657	Adult body mass index	5.72615e-05	30.4874
532396	1.40001e-08	0.0120174	0.00219428	rs56143236	T	C	0.256429	Adult body mass index	5.63351e-05	29.9942
532396	1.5e-08	0.0110793	0.00191141	rs1025217	G	A	0.515526	Adult body mass index	6.31039e-05	33.5983
532396	1.29987e-17	0.0163907	0.00191699	rs529200	G	A	0.527729	Adult body mass index	0.000137297	73.1064
532396	8.19993e-09	0.0158341	0.00276867	rs17776482	A	G	0.140417	Adult body mass index	6.14306e-05	32.7073
532396	2.60016e-11	0.0175506	0.00260687	rs13085002	C	T	0.160148	Adult body mass index	8.51285e-05	45.3258
532396	1e-11	0.0140666	0.00206683	rs557951	G	T	0.312903	Adult body mass index	8.69957e-05	46.32
532396	1e-16	0.0248032	0.00300501	rs4858940	C	T	0.885343	Adult body mass index	0.000127948	68.1277
532396	4.30031e-11	0.0129697	0.00197682	rs1471093	A	G	0.616747	Adult body mass index	8.08458e-05	43.0453
532396	2.39994e-33	-0.0301135	0.00246731	rs73052033	C	T	0.184928	Adult body mass index	0.000279718	148.962
532396	8.10009e-10	0.0124889	0.0020558	rs2569993	C	T	0.320247	Adult body mass index	6.93144e-05	36.9051
532396	6.19998e-10	-0.0129601	0.00209323	rs7637852	G	A	0.703561	Adult body mass index	7.19977e-05	38.3339
532396	3.69999e-09	0.012125	0.00208131	rs56038322	A	G	0.310602	Adult body mass index	6.37425e-05	33.9383
532396	4.40048e-12	0.0163581	0.0023634	rs12487131	G	A	0.206479	Adult body mass index	8.99744e-05	47.9061
532396	3.50026e-16	0.0180171	0.00222725	rs9835772	T	A	0.243682	Adult body mass index	0.000122898	65.4383
532396	4e-09	-0.0113641	0.00198801	rs1608113	T	A	0.364933	Adult body mass index	6.13724e-05	32.6763
532396	2.19989e-52	0.0294215	0.00193542	rs12507026	T	A	0.434894	Adult body mass index	0.000433868	231.089
532396	2.30001e-10	-0.0123922	0.00196127	rs1346841	A	G	0.404744	Adult body mass index	7.49819e-05	39.9229
532396	2.5e-08	-0.0106688	0.00194971	rs28678108	G	A	0.447999	Adult body mass index	5.62385e-05	29.9427
532396	1.59993e-38	0.0460332	0.00364343	rs13107325	T	C	0.074967	Adult body mass index	0.000299749	159.633
532396	4.39997e-10	-0.0123413	0.00204698	rs34236292	T	G	0.327008	Adult body mass index	6.82703e-05	36.3492
532396	1.59993e-12	-0.0168026	0.00244452	rs113079574	T	C	0.192408	Adult body mass index	8.87348e-05	47.2461
532396	1.10002e-12	-0.0203907	0.00277863	rs56260582	G	A	0.138147	Adult body mass index	0.000101141	53.8521
532396	1.99986e-11	0.0134701	0.00199808	rs4261944	G	T	0.364647	Adult body mass index	8.53583e-05	45.4481
532396	2.39994e-14	-0.0156041	0.00210329	rs6831020	A	C	0.293366	Adult body mass index	0.000103372	55.0401
532396	8.19993e-09	-0.0131564	0.00233251	rs2318543	G	A	0.782965	Adult body mass index	5.97541e-05	31.8146
532396	4.70002e-13	-0.0142048	0.00200313	rs11099020	T	C	0.641196	Adult body mass index	9.44447e-05	50.2866
532396	5.79963e-12	0.0131888	0.00191862	rs6536575	C	T	0.519018	Adult body mass index	8.87485e-05	47.2534
532396	1.29987e-11	0.0192056	0.00283481	rs2051559	C	T	0.132646	Adult body mass index	8.6206e-05	45.8995
532396	1.10002e-13	-0.0149293	0.00197554	rs1000096	T	C	0.401743	Adult body mass index	0.000107257	57.1094
532396	7.69999e-10	-0.0119452	0.00199331	rs7442137	T	C	0.634553	Adult body mass index	6.74489e-05	35.9118
532396	5.10035e-12	-0.0203776	0.00301768	rs4148155	G	A	0.113467	Adult body mass index	8.56425e-05	45.5995
532396	1.7e-08	-0.0111016	0.00195422	rs1865379	G	A	0.594152	Adult body mass index	6.06129e-05	32.2719
532396	1.50003e-14	0.0227577	0.00291689	rs28431181	A	G	0.123118	Adult body mass index	0.000114323	60.8719
532396	5.00035e-34	-0.0270893	0.00227383	rs34811474	A	G	0.231142	Adult body mass index	0.000266521	141.932
532396	6.79986e-14	0.0431133	0.00604223	rs1229984	C	T	0.973471	Adult body mass index	9.5621e-05	50.9129
532396	1.80011e-23	-0.0190974	0.00193929	rs1296328	C	A	0.559206	Adult body mass index	0.000182117	96.9757
532396	1.7e-09	-0.0152784	0.00249335	rs28885461	T	C	0.181035	Adult body mass index	7.05221e-05	37.5482
532396	4.60045e-12	-0.0136161	0.00198227	rs1037702	A	G	0.621777	Adult body mass index	8.86152e-05	47.1824
532396	1.59993e-13	0.0148063	0.00203571	rs6449393	C	A	0.33329	Adult body mass index	9.93539e-05	52.9007
532396	1.79999e-08	0.0106956	0.00191422	rs62299452	G	A	0.506262	Adult body mass index	5.86365e-05	31.2195
532396	4.09996e-08	0.0134151	0.00239565	rs11097236	A	G	0.20079	Adult body mass index	5.88955e-05	31.3575
532396	6.00067e-11	0.012775	0.0019883	rs9991259	A	G	0.633001	Adult body mass index	7.75338e-05	41.2817
532396	2.60016e-14	0.0159856	0.00206677	rs13176429	C	T	0.687315	Adult body mass index	0.000112355	59.8237
532396	6.80002e-10	-0.028561	0.00478766	rs150215901	A	T	0.043127	Adult body mass index	6.68402e-05	35.5877
532396	1.20005e-47	-0.0281271	0.00196174	rs2307111	C	T	0.394564	Adult body mass index	0.000385981	205.573
532396	1.59993e-12	-0.0139465	0.001935	rs1582931	A	G	0.473151	Adult body mass index	9.75648e-05	51.948
532396	3.69999e-08	0.0119522	0.00212236	rs17405603	T	A	0.30383	Adult body mass index	5.9566e-05	31.7145
532396	4.09996e-09	0.0129589	0.00220255	rs17056301	C	T	0.256186	Adult body mass index	6.50165e-05	34.6166
532396	3.29989e-18	0.018441	0.00215755	rs245769	T	C	0.729063	Adult body mass index	0.0001372	73.0545
532396	1.9002e-11	-0.0125664	0.00192515	rs698147	G	A	0.543503	Adult body mass index	8.00248e-05	42.6081
532396	6.59933e-14	0.0143412	0.00191707	rs1503526	C	T	0.480117	Adult body mass index	0.000105103	55.9622
532396	2.60016e-24	-0.0202023	0.00199868	rs7707394	A	G	0.356549	Adult body mass index	0.000191866	102.168
532396	1.69981e-35	0.0351045	0.00281205	rs1477290	C	T	0.13676	Adult body mass index	0.00029263	155.84
532396	2.99999e-10	0.011873	0.00194094	rs1919243	C	T	0.487156	Adult body mass index	7.02802e-05	37.4194
532396	1.99986e-24	-0.0260763	0.00255634	rs149457	T	C	0.170216	Adult body mass index	0.000195405	104.053
532396	3.50026e-13	-0.0140795	0.00198653	rs2133561	T	A	0.611522	Adult body mass index	9.43431e-05	50.2324
532396	4.10015e-17	-0.0161113	0.00193507	rs4958702	C	T	0.572455	Adult body mass index	0.00013019	69.3215
532396	7.29995e-09	0.012979	0.00219953	rs159037	C	T	0.254184	Adult body mass index	6.53975e-05	34.8195
532396	3.19963e-16	-0.0154652	0.00194395	rs329124	G	A	0.420663	Adult body mass index	0.000118866	63.2908
532396	7.50067e-12	-0.0146771	0.00213917	rs2579040	A	T	0.720992	Adult body mass index	8.84135e-05	47.075
532396	1.6e-08	0.0136784	0.00239015	rs864789	G	C	0.203507	Adult body mass index	6.15121e-05	32.7507
532396	3.40001e-10	0.0325297	0.00520216	rs116374395	A	G	0.035409	Adult body mass index	7.34392e-05	39.1014
532396	3.79997e-08	-0.0107574	0.00195758	rs252748	T	C	0.590673	Adult body mass index	5.67176e-05	30.1978
532396	1.20005e-22	-0.0233892	0.00234912	rs7442885	G	C	0.213287	Adult body mass index	0.000186169	99.1335
532396	1.6e-08	-0.0110138	0.00197474	rs11955324	A	C	0.396542	Adult body mass index	5.84246e-05	31.1067
532396	2.99999e-09	0.0113003	0.00193937	rs12517187	T	C	0.434619	Adult body mass index	6.37673e-05	33.9515
532396	3.50002e-10	0.0127037	0.0019503	rs347551	G	C	0.472434	Adult body mass index	7.96874e-05	42.4285
532396	1.5e-08	-0.0162429	0.00295617	rs34774377	C	T	0.119299	Adult body mass index	5.67036e-05	30.1904
532396	4e-08	0.0318871	0.0059268	rs28710014	G	A	0.026924	Adult body mass index	5.43667e-05	28.9461
532396	1.7e-09	-0.0129991	0.00214078	rs72740699	C	G	0.281605	Adult body mass index	6.92499e-05	36.8708
532396	2.09991e-14	-0.0142736	0.00193462	rs9291822	T	C	0.51497	Adult body mass index	0.000102235	54.4347
532396	8.4004e-11	-0.0132614	0.00204762	rs7707981	G	A	0.327846	Adult body mass index	7.87794e-05	41.945
532396	3.90032e-11	0.014337	0.00212998	rs10515237	G	A	0.281976	Adult body mass index	8.50933e-05	45.307
532396	5.19996e-09	-0.0112024	0.00191904	rs12659431	A	G	0.534923	Adult body mass index	6.40019e-05	34.0764
532396	2.99999e-10	0.0120408	0.00194555	rs62379271	G	T	0.578875	Adult body mass index	7.19385e-05	38.3024
532396	8.4004e-12	-0.0147152	0.00208604	rs9395520	T	C	0.304584	Adult body mass index	9.34573e-05	49.7608
532396	2.19989e-14	-0.0268469	0.00355982	rs4484511	A	G	0.220517	Adult body mass index	0.00010682	56.8764
532396	8.40001e-09	0.011429	0.00195734	rs1884086	G	A	0.398274	Adult body mass index	6.40358e-05	34.0945
532396	6.79986e-12	0.0129451	0.00191934	rs1159974	C	T	0.524764	Adult body mass index	8.54352e-05	45.4891
532396	9.30037e-12	0.0175505	0.00259644	rs9478496	C	T	0.164291	Adult body mass index	8.58128e-05	45.6901
532396	5.70033e-14	-0.0208323	0.00278385	rs36007635	A	G	0.1377	Adult body mass index	0.000105173	55.9993
532396	1.09999e-10	-0.0152658	0.00232179	rs7761673	A	T	0.219727	Adult body mass index	8.11942e-05	43.2308
532396	1.40001e-08	-0.0234011	0.00407721	rs72948836	G	A	0.058799	Adult body mass index	6.18709e-05	32.9417
532396	1.9002e-14	0.0145811	0.00193069	rs9294260	A	G	0.476668	Adult body mass index	0.000107121	57.0368
532396	6.09958e-11	0.0153918	0.00229705	rs57989773	C	T	0.244673	Adult body mass index	8.43273e-05	44.8991
532396	7.50067e-11	-0.0130984	0.00203141	rs13218383	G	C	0.335111	Adult body mass index	7.80862e-05	41.5759
532396	3.09999e-09	0.0150336	0.00260758	rs9388346	T	C	0.163086	Adult body mass index	6.24296e-05	33.2392
532396	7.00003e-10	0.012782	0.0020566	rs6900723	C	T	0.321096	Adult body mass index	7.25493e-05	38.6276
532396	3.59998e-14	0.0193448	0.00256927	rs9277990	G	A	0.186363	Adult body mass index	0.000106471	56.6903
532396	2.60016e-45	-0.0285762	0.00204334	rs9366863	C	T	0.672278	Adult body mass index	0.000367227	195.581
532396	4.60002e-09	-0.0166088	0.00283703	rs9369308	G	A	0.131286	Adult body mass index	6.43706e-05	34.2727
532396	2.5e-08	0.0139516	0.00244117	rs6922607	G	A	0.189856	Adult body mass index	6.13468e-05	32.6627
532396	4.19952e-11	-0.0124348	0.00191838	rs765875	T	C	0.489544	Adult body mass index	7.89116e-05	42.0154
532396	2.09991e-12	0.0147625	0.00211125	rs7749708	T	C	0.293367	Adult body mass index	9.18264e-05	48.8923
532396	1.69981e-30	0.0233165	0.00203303	rs34045288	T	C	0.33463	Adult body mass index	0.000247001	131.534
532396	5.19996e-15	0.0148086	0.001926	rs1775255	T	G	0.477132	Adult body mass index	0.000111028	59.1174
532396	6.4e-09	0.0129497	0.00222247	rs156201	C	G	0.753591	Adult body mass index	6.37656e-05	33.9506
532396	1.7e-08	-0.0114904	0.00207613	rs9375702	T	C	0.691191	Adult body mass index	5.75312e-05	30.631
532396	2.90001e-12	-0.0141429	0.00199562	rs10947793	G	A	0.372098	Adult body mass index	9.43294e-05	50.2252
532396	8.50002e-10	-0.0145011	0.00231017	rs111352628	G	A	0.227023	Adult body mass index	7.40029e-05	39.4016
532396	6.70039e-54	0.0390886	0.00254546	rs72892910	T	G	0.172221	Adult body mass index	0.000442733	235.813
532396	1.39991e-12	-0.0147096	0.00205263	rs6909685	T	C	0.326626	Adult body mass index	9.64507e-05	51.3547
532396	4.49987e-21	0.0181625	0.00195995	rs6938973	C	T	0.60123	Adult body mass index	0.000161272	85.8739
532396	3.69999e-20	0.0180543	0.00198188	rs2253310	G	C	0.62654	Adult body mass index	0.00015585	82.9863
532396	5.00035e-15	0.0148436	0.00193733	rs799449	T	C	0.557398	Adult body mass index	0.000110253	58.7045
532396	2.69998e-09	0.0115127	0.00194359	rs67463976	C	G	0.418015	Adult body mass index	6.58997e-05	35.0869
532396	5.30005e-10	-0.015364	0.00248599	rs11767811	A	G	0.181427	Adult body mass index	7.17374e-05	38.1953
532396	1.7e-10	0.0140456	0.00223311	rs3729628	T	C	0.755736	Adult body mass index	7.4301e-05	39.5604
532396	1.7e-09	0.0119651	0.00203975	rs34025316	T	C	0.337279	Adult body mass index	6.46275e-05	34.4095
532396	2.19999e-08	-0.0112941	0.00197885	rs6944674	A	G	0.383427	Adult body mass index	6.11812e-05	32.5745
532396	1.80011e-23	-0.0247001	0.00248538	rs17149254	C	T	0.805243	Adult body mass index	0.00018548	98.767
532396	5.99998e-10	0.0125713	0.00199764	rs982692	C	T	0.360643	Adult body mass index	7.43807e-05	39.6028
532396	1.99986e-18	-0.0240784	0.0026752	rs3901286	A	C	0.152218	Adult body mass index	0.00015214	81.0108
532396	2.80027e-21	-0.0184202	0.00195312	rs2396625	A	T	0.421556	Adult body mass index	0.000167042	88.9469
532396	4.40048e-17	-0.0164094	0.00192995	rs6962980	C	A	0.55654	Adult body mass index	0.000135769	72.2925
532396	3.29989e-13	-0.0162508	0.00222824	rs1805123	G	T	0.245498	Adult body mass index	9.98962e-05	53.1895
532396	1.5e-08	-0.0186511	0.00305323	rs6463490	C	T	0.888727	Adult body mass index	7.00852e-05	37.3156
532396	3.69999e-08	-0.0199881	0.00362695	rs56351202	A	T	0.077581	Adult body mass index	5.70429e-05	30.3711
532396	5.60003e-10	0.0123621	0.00192884	rs4307239	G	A	0.458714	Adult body mass index	7.71481e-05	41.0764
532396	7.29995e-09	-0.0111613	0.00193397	rs1451371	C	T	0.439939	Adult body mass index	6.25561e-05	33.3066
532396	9.69996e-10	0.0143021	0.00238011	rs6950388	A	G	0.795627	Adult body mass index	6.78177e-05	36.1082
532396	6.00067e-14	0.0175773	0.0023334	rs4721089	T	C	0.783091	Adult body mass index	0.000106573	56.7448
532396	2.90001e-16	-0.0161456	0.00197618	rs215634	G	A	0.612388	Adult body mass index	0.000125363	66.7506
532396	4.60045e-11	0.0128566	0.00197522	rs10259490	G	A	0.383807	Adult body mass index	7.95708e-05	42.3664
532396	3.29989e-31	-0.0225517	0.00194762	rs58862095	T	C	0.419731	Adult body mass index	0.000251772	134.076
532396	4.60002e-09	0.0163833	0.00272135	rs213518	C	T	0.145635	Adult body mass index	6.80724e-05	36.2438
532396	1e-09	-0.0118846	0.00201438	rs56408610	A	G	0.349326	Adult body mass index	6.5377e-05	34.8086
532396	5.1e-09	-0.010455	0.00192104	rs1524277	T	C	0.522547	Adult body mass index	5.56311e-05	29.6193
532396	3.19963e-13	-0.0235895	0.00323551	rs11525873	C	T	0.097774	Adult body mass index	9.98333e-05	53.156
532396	1.89998e-08	-0.0121209	0.00224608	rs56211164	A	G	0.239774	Adult body mass index	5.46969e-05	29.1219
532396	3.90032e-24	-0.021082	0.00207613	rs1808629	A	G	0.685937	Adult body mass index	0.000193641	103.113
532396	2e-09	0.012592	0.00215977	rs733594	T	C	0.726679	Adult body mass index	6.3843e-05	33.9918
532396	3.09999e-09	0.015578	0.00260681	rs11778219	G	A	0.163401	Adult body mass index	6.70722e-05	35.7112
532396	1.59993e-11	0.0224302	0.00325492	rs117176448	G	C	0.096083	Adult body mass index	8.91895e-05	47.4882
532396	8.19993e-10	0.0118064	0.00192021	rs2954021	G	A	0.504879	Adult body mass index	7.10025e-05	37.804
532396	9.29994e-09	0.0109593	0.00193039	rs10099330	G	A	0.452834	Adult body mass index	6.05363e-05	32.2311
532396	1.40001e-10	0.0178483	0.00283792	rs142583374	A	G	0.132714	Adult body mass index	7.42896e-05	39.5543
532396	4.30031e-28	0.0210695	0.00193841	rs10102172	G	A	0.566283	Adult body mass index	0.000221864	118.145
532396	5.50047e-12	-0.0137678	0.00206486	rs12680855	G	A	0.31763	Adult body mass index	8.34985e-05	44.4578
532396	5.69994e-09	-0.0120571	0.00208387	rs78686130	T	C	0.313544	Adult body mass index	6.28759e-05	33.4768
532396	6.70039e-11	0.0130373	0.00197675	rs12679528	A	G	0.61174	Adult body mass index	8.16965e-05	43.4983
532396	7.10068e-14	-0.0153055	0.00208173	rs10954772	C	T	0.685511	Adult body mass index	0.000101524	54.0563
532396	1.7e-09	-0.0118493	0.00195739	rs2468964	G	T	0.600516	Adult body mass index	6.88284e-05	36.6463
532396	1.7e-09	0.0194062	0.00331268	rs10217047	A	C	0.095958	Adult body mass index	6.44556e-05	34.318
532396	7.50067e-22	0.0213461	0.00222862	rs2694047	G	A	0.752758	Adult body mass index	0.000172289	91.7413
532396	7.49998e-09	0.0176218	0.00307688	rs7828631	T	C	0.109635	Adult body mass index	6.16055e-05	32.8004
532396	9.70063e-11	0.0147004	0.00224628	rs1658820	T	G	0.245455	Adult body mass index	8.04382e-05	42.8283
532396	1.39991e-14	0.0153821	0.00201137	rs13263601	C	A	0.348596	Adult body mass index	0.000109842	58.4854
532396	1.79999e-10	-0.0126211	0.00194242	rs13264909	T	A	0.428985	Adult body mass index	7.9294e-05	42.219
532396	1.59993e-11	0.0131166	0.00200603	rs11782074	T	G	0.384209	Adult body mass index	8.02971e-05	42.7531
532396	1.99986e-13	-0.0147559	0.00200775	rs12375985	A	G	0.354645	Adult body mass index	0.000101446	54.0147
532396	9.20026e-18	0.0213607	0.00247641	rs1411432	C	A	0.185967	Adult body mass index	0.000139731	74.4022
532396	3.29989e-11	-0.013124	0.00201785	rs1111817	G	C	0.364805	Adult body mass index	7.94487e-05	42.3014
532396	3.19963e-11	0.0128229	0.00193812	rs3949781	A	T	0.537995	Adult body mass index	8.22133e-05	43.7735
532396	5.19996e-12	-0.0137195	0.00195223	rs10733682	G	A	0.526727	Adult body mass index	9.27558e-05	49.3872
532396	8.79995e-10	-0.0147385	0.00243901	rs13299961	G	C	0.19231	Adult body mass index	6.8583e-05	36.5157
532396	5.39995e-09	-0.0115862	0.00195763	rs1384131	A	T	0.420312	Adult body mass index	6.57899e-05	35.0284
532396	2.99985e-12	-0.0133726	0.00192596	rs10868998	G	A	0.531772	Adult body mass index	9.0545e-05	48.21
532396	1.10002e-14	-0.0159945	0.00206875	rs7873003	C	T	0.680089	Adult body mass index	0.000112265	59.7758
532396	1.09999e-08	0.0105876	0.00192714	rs871998	C	T	0.46257	Adult body mass index	5.66906e-05	30.1834
532396	1.9002e-32	0.024347	0.00205133	rs1412239	G	C	0.323556	Adult body mass index	0.000264528	140.87
532396	1.7e-10	-0.0116943	0.00192023	rs2275003	G	A	0.521136	Adult body mass index	6.96592e-05	37.0887
532396	4.49987e-13	-0.0143124	0.00198271	rs7034554	G	A	0.373686	Adult body mass index	9.78658e-05	52.1083
532396	2.99985e-12	-0.0153833	0.0021522	rs10820852	A	C	0.27587	Adult body mass index	9.59531e-05	51.0897
532396	1.39991e-16	0.0169484	0.00206584	rs2417084	C	T	0.315375	Adult body mass index	0.000126408	67.3076
532396	3.10027e-25	-0.0202312	0.00193938	rs13292699	C	A	0.433865	Adult body mass index	0.00020436	108.822
532396	4.30031e-12	-0.0138156	0.00195839	rs725959	T	G	0.412461	Adult body mass index	9.3469e-05	49.767
532396	1.6e-08	-0.0123535	0.00223565	rs2135745	G	C	0.751868	Adult body mass index	5.73475e-05	30.5332
532396	1.29987e-11	-0.013402	0.00202798	rs7038943	C	T	0.338488	Adult body mass index	8.20244e-05	43.6729
532396	7.10068e-12	0.013193	0.0019781	rs10760277	T	C	0.385223	Adult body mass index	8.35451e-05	44.4826
532396	5.60015e-13	0.0186388	0.00267628	rs113132247	A	G	0.152898	Adult body mass index	9.10962e-05	48.5035
532396	1.59993e-22	0.0189092	0.00193329	rs2439823	G	A	0.545648	Adult body mass index	0.000179656	95.6648
532396	8.99995e-09	0.0110641	0.00195823	rs3004929	A	G	0.426732	Adult body mass index	5.99578e-05	31.9231
532396	4.19952e-11	0.012465	0.00194885	rs4595495	G	A	0.419653	Adult body mass index	7.68354e-05	40.9098
532396	2.70023e-12	0.0248131	0.00358881	rs79780963	T	C	0.077379	Adult body mass index	8.97819e-05	47.8037
532396	5.19996e-15	-0.0163559	0.00211271	rs35198068	C	T	0.291274	Adult body mass index	0.000112561	59.9334
532396	3.09999e-08	-0.013185	0.00238008	rs7081254	C	T	0.206022	Adult body mass index	5.76393e-05	30.6886
532396	4.19952e-12	0.019386	0.00278373	rs10824211	T	C	0.139286	Adult body mass index	9.10855e-05	48.4978
532396	3.50002e-08	0.0125561	0.00229648	rs1430332	T	C	0.773498	Adult body mass index	5.6147e-05	29.894
532396	1.80011e-11	0.0130416	0.0019338	rs10887578	C	G	0.498313	Adult body mass index	8.54217e-05	45.4819
532396	3.50002e-08	-0.0121312	0.00226212	rs147568678	C	T	0.238411	Adult body mass index	5.40157e-05	28.7592
532396	2e-08	0.0248787	0.00436463	rs36029912	C	T	0.051464	Adult body mass index	6.1024e-05	32.4908
532396	3.40017e-14	-0.0265526	0.00348602	rs61871615	T	C	0.091637	Adult body mass index	0.000108962	58.0169
532396	4.20001e-08	0.0187503	0.0034487	rs12414412	G	C	0.085391	Adult body mass index	5.55199e-05	29.5601
532396	2.90001e-08	-0.0359599	0.00642938	rs76638898	A	G	0.024277	Adult body mass index	5.87544e-05	31.2823
532396	3.10027e-25	0.0212449	0.00204152	rs11012732	G	A	0.331473	Adult body mass index	0.000203367	108.293
532396	6.70039e-15	0.0277533	0.00360092	rs12762034	C	T	0.076917	Adult body mass index	0.000111563	59.4022
532396	1.2e-08	-0.0116127	0.00205632	rs7070670	T	C	0.328147	Adult body mass index	5.98999e-05	31.8922
532396	1.7e-09	0.0114997	0.00196036	rs11001963	T	C	0.581445	Adult body mass index	6.46309e-05	34.4113
532396	1.10002e-12	0.0159072	0.00227864	rs4751614	T	A	0.234003	Adult body mass index	9.15299e-05	48.7344
532396	5.19996e-14	0.0164274	0.00220195	rs845084	A	G	0.258328	Adult body mass index	0.000104531	55.6574
532396	8.99912e-12	0.0139566	0.00204009	rs7893571	T	G	0.665628	Adult body mass index	8.79001e-05	46.8016
532396	1.79999e-09	0.0180319	0.00302615	rs73601548	T	C	0.114465	Adult body mass index	6.66868e-05	35.506
532396	1.39991e-12	-0.0132044	0.00192036	rs7924036	T	G	0.503449	Adult body mass index	8.87974e-05	47.2794
532396	1.29987e-12	0.02694	0.00379661	rs17399739	G	A	0.068909	Adult body mass index	9.45647e-05	50.3504
532396	2.70023e-16	0.0173133	0.00213786	rs72828935	C	G	0.282798	Adult body mass index	0.000123173	65.5845
532396	2.39994e-12	-0.0137701	0.00194525	rs4880341	T	C	0.576891	Adult body mass index	9.41129e-05	50.1099
532396	9.20026e-61	-0.0403447	0.00245205	rs6265	T	C	0.188647	Adult body mass index	0.00050823	270.716
532396	1.5e-10	0.0130592	0.00198566	rs1192923	A	T	0.626422	Adult body mass index	8.12372e-05	43.2537
532396	1.10002e-16	-0.016143	0.0019478	rs1048932	A	C	0.413264	Adult body mass index	0.000129	68.6878
532396	1.39991e-15	0.0154735	0.00192924	rs7944782	G	T	0.51004	Adult body mass index	0.000120814	64.3287
532396	2.19989e-12	-0.0141685	0.00196737	rs7952102	C	T	0.387602	Adult body mass index	9.74093e-05	51.8652
532396	9.3994e-29	0.0229843	0.00208999	rs59227842	G	A	0.311403	Adult body mass index	0.000227113	120.941
532396	2.80027e-13	-0.0193086	0.00260199	rs34292685	T	C	0.161894	Adult body mass index	0.000103422	55.0669
532396	6.4998e-17	0.0160467	0.0019527	rs55769038	A	G	0.590711	Adult body mass index	0.000126827	67.5306
532396	1.29999e-08	0.0110761	0.00197938	rs11024271	C	T	0.622693	Adult body mass index	5.88107e-05	31.3123
532396	4.39997e-09	0.0113481	0.00196977	rs10742752	C	T	0.611991	Adult body mass index	6.23383e-05	33.1906
532396	2.60016e-12	-0.0137451	0.00192323	rs349071	A	G	0.500484	Adult body mass index	9.59309e-05	51.0779
532396	9.40005e-09	0.0112793	0.00198748	rs35483388	T	C	0.379529	Adult body mass index	6.04922e-05	32.2076
532396	8.19974e-12	0.0164258	0.00242732	rs329651	T	G	0.803914	Adult body mass index	8.60059e-05	45.793
532396	2.59998e-10	0.014554	0.00234234	rs61887841	G	T	0.215773	Adult body mass index	7.25104e-05	38.6069
532396	4.40048e-11	-0.0127172	0.00193548	rs7115013	T	C	0.442667	Adult body mass index	8.10844e-05	43.1723
532396	1e-21	-0.0189865	0.00199492	rs2234458	T	C	0.639363	Adult body mass index	0.000170111	90.5814
532396	5.10035e-12	0.014945	0.00220365	rs61903695	G	A	0.255165	Adult body mass index	8.63845e-05	45.9946
532396	9.3994e-12	0.0137098	0.00196196	rs7925100	A	G	0.396229	Adult body mass index	9.17084e-05	48.8295
532396	4.49987e-11	0.0127025	0.00193037	rs4936175	C	T	0.443114	Adult body mass index	8.13259e-05	43.3009
532396	2.1e-08	0.0117012	0.00206567	rs10766451	T	C	0.32404	Adult body mass index	6.0267e-05	32.0877
532396	1.29987e-18	0.0175433	0.00200409	rs4929923	C	T	0.645543	Adult body mass index	0.00014391	76.6281
532396	1.10002e-18	-0.0173979	0.00199701	rs7941828	T	C	0.360534	Adult body mass index	0.00014254	75.8985
532396	9.30037e-40	0.0257954	0.0019568	rs7124681	A	C	0.408423	Adult body mass index	0.0003263	173.777
532396	1.79999e-10	-0.0151329	0.00235573	rs10160769	C	G	0.217001	Adult body mass index	7.75044e-05	41.2661
532396	1.29999e-08	0.0169141	0.00295936	rs680071	C	T	0.880656	Adult body mass index	6.13539e-05	32.6665
532396	1.59993e-14	0.0196763	0.00258654	rs12364470	G	T	0.164778	Adult body mass index	0.000108685	57.8693
532396	7.29962e-27	0.0249288	0.00235487	rs55726687	A	G	0.210044	Adult body mass index	0.000210448	112.065
532396	4.70002e-15	0.0151943	0.00192087	rs1458156	T	C	0.488349	Adult body mass index	0.000117512	62.5699
532396	2.39994e-12	-0.0151836	0.00215085	rs317656	A	T	0.724606	Adult body mass index	9.35956e-05	49.8344
532396	5.30005e-09	-0.0127384	0.0022662	rs11115160	A	G	0.23799	Adult body mass index	5.93437e-05	31.5961
532396	7.89951e-21	-0.019241	0.00205136	rs4764949	G	A	0.325355	Adult body mass index	0.000165222	87.9775
532396	3.59998e-14	-0.0171231	0.00228534	rs10861861	G	T	0.228453	Adult body mass index	0.000105435	56.1388
532396	5.19996e-09	0.012309	0.00210452	rs16942944	A	G	0.293789	Adult body mass index	6.42508e-05	34.2089
532396	2.39999e-09	0.0163745	0.00270062	rs11610621	A	T	0.148257	Adult body mass index	6.90472e-05	36.7628
532396	9.59997e-10	0.0119658	0.00196161	rs2429150	C	A	0.406099	Adult body mass index	6.98867e-05	37.2099
532396	3.40001e-08	0.0300866	0.00553865	rs117855597	C	G	0.030977	Adult body mass index	5.54219e-05	29.5079
532396	2.19999e-10	0.0323902	0.00519667	rs1126930	C	G	0.035349	Adult body mass index	7.29646e-05	38.8487
532396	7.29995e-09	0.0111961	0.00195266	rs4148866	T	C	0.410106	Adult body mass index	6.17476e-05	32.8761
532396	4.60045e-51	0.0293526	0.00197356	rs7132908	A	G	0.384578	Adult body mass index	0.000415316	221.204
532396	1.9002e-16	-0.016157	0.00195478	rs2292238	C	A	0.40797	Adult body mass index	0.000128303	68.3165
532396	7.29962e-16	0.0152705	0.00192761	rs704061	C	T	0.454775	Adult body mass index	0.000117865	62.7579
532396	5.60003e-10	-0.0258118	0.00419367	rs2731238	T	G	0.067575	Adult body mass index	7.11515e-05	37.8833
532396	5.10035e-26	-0.0370716	0.00347759	rs147730268	T	G	0.087465	Adult body mass index	0.000213403	113.639
532396	2.19999e-10	0.0131447	0.00208356	rs77927866	A	G	0.312302	Adult body mass index	7.47522e-05	39.8006
532396	4.30031e-11	0.0184643	0.00279097	rs10505836	C	A	0.860466	Adult body mass index	8.22028e-05	43.7679
532396	2.80001e-10	0.0302486	0.00492816	rs78086698	C	T	0.039789	Adult body mass index	7.07582e-05	37.6739
532396	4.90004e-08	-0.0105336	0.00196828	rs1154752	T	C	0.605996	Adult body mass index	5.37927e-05	28.6405
532396	2.90001e-10	-0.0121611	0.00196612	rs4294611	G	T	0.604396	Adult body mass index	7.18557e-05	38.2583
532396	5.60015e-14	-0.0160991	0.00217523	rs2249825	C	G	0.267143	Adult body mass index	0.000102876	54.7763
532396	3.79997e-10	0.0159199	0.00258844	rs17446299	G	C	0.165601	Adult body mass index	7.10461e-05	37.8272
532396	1.80011e-16	0.0171321	0.00203465	rs1218822	A	G	0.661635	Adult body mass index	0.000133153	70.8993
532396	2.19989e-17	-0.0165586	0.00193981	rs56399737	T	C	0.449266	Adult body mass index	0.000136847	72.8667
532396	2.90001e-24	0.029633	0.00289581	rs4477562	T	C	0.128631	Adult body mass index	0.000196649	104.716
532396	1.40001e-09	-0.0130535	0.00211763	rs7339274	T	C	0.28932	Adult body mass index	7.13657e-05	37.9974
532396	1.2e-10	-0.0146094	0.00229756	rs9537780	T	A	0.772754	Adult body mass index	7.5939e-05	40.4325
532396	4.70002e-20	-0.0176995	0.00195083	rs4055791	T	C	0.417002	Adult body mass index	0.000154591	82.3158
532396	7.00003e-15	0.0147807	0.00194832	rs7996639	A	G	0.448634	Adult body mass index	0.000108091	57.5532
532396	4.60002e-08	-0.0165288	0.00299568	rs2146641	T	C	0.882727	Adult body mass index	5.71786e-05	30.4433
532396	2.30001e-10	-0.0126929	0.00204942	rs9571687	A	C	0.329168	Adult body mass index	7.20436e-05	38.3583
532396	1.59993e-20	0.0189714	0.00200178	rs1441264	A	G	0.593256	Adult body mass index	0.000168678	89.8186
532396	6.00067e-13	0.0158259	0.0021627	rs61969510	C	T	0.279266	Adult body mass index	0.00010057	53.5481
532396	8.9002e-11	0.012773	0.00196135	rs9888533	T	C	0.538351	Adult body mass index	7.96541e-05	42.4107
532396	5.50047e-11	-0.0129963	0.00197209	rs11618508	T	C	0.390634	Adult body mass index	8.15675e-05	43.4296
532396	6.29941e-16	-0.015846	0.00200199	rs2528787	T	C	0.373637	Adult body mass index	0.000117661	62.6492
532396	2.39994e-26	0.0218435	0.00207395	rs12879423	G	A	0.679056	Adult body mass index	0.000208317	110.93
532396	6.90001e-09	-0.0112891	0.00196888	rs1191600	A	C	0.593777	Adult body mass index	6.17476e-05	32.8761
532396	2.70023e-11	-0.0160161	0.00246517	rs67272968	G	A	0.188776	Adult body mass index	7.92779e-05	42.2104
532396	1.10002e-17	-0.0174396	0.00200997	rs61992671	G	A	0.492333	Adult body mass index	0.000141384	75.2825
532396	2e-08	0.0146103	0.00260219	rs7159965	G	C	0.16399	Adult body mass index	5.92081e-05	31.5239
532396	8.30004e-09	-0.0189274	0.00327007	rs76746358	T	G	0.096019	Adult body mass index	6.29227e-05	33.5018
532396	2.09991e-15	0.0177628	0.00216755	rs217672	C	A	0.271712	Adult body mass index	0.000126124	67.156
532396	1e-09	0.0142157	0.00230061	rs113624107	A	G	0.226172	Adult body mass index	7.17111e-05	38.1813
532396	7.19946e-13	0.0150619	0.00212212	rs1285997	G	C	0.710237	Adult body mass index	9.46118e-05	50.3755
532396	7.8001e-12	0.016886	0.00244161	rs11161044	C	G	0.807557	Adult body mass index	8.98315e-05	47.8301
532396	7.70016e-19	-0.0170246	0.00192548	rs12885458	G	T	0.508405	Adult body mass index	0.000146818	78.1764
532396	3.50002e-10	0.0140233	0.00228501	rs3902951	G	T	0.2373	Adult body mass index	7.07392e-05	37.6638
532396	2e-09	0.0117539	0.00192772	rs1860750	A	T	0.510626	Adult body mass index	6.98253e-05	37.1771
532396	1.20005e-25	0.0206865	0.00200317	rs6575340	A	G	0.636098	Adult body mass index	0.000200271	106.644
532396	6.4003e-22	-0.0192862	0.00203813	rs3803286	G	A	0.666928	Adult body mass index	0.00016816	89.5426
532396	1.39991e-33	0.0276238	0.00231813	rs10145154	T	C	0.221974	Adult body mass index	0.00026665	142.001
532396	6.4e-10	0.0208396	0.00349274	rs12881629	G	A	0.082391	Adult body mass index	6.68627e-05	35.5997
532396	2.09991e-14	0.0151732	0.00202041	rs12889639	A	G	0.651678	Adult body mass index	0.000105924	56.3995
532396	2.19999e-08	-0.0125901	0.0022279	rs8033122	A	T	0.247477	Adult body mass index	5.99802e-05	31.935
532396	3.40017e-41	-0.0297996	0.00229758	rs3784710	C	T	0.226245	Adult body mass index	0.000315871	168.221
532396	2.09991e-13	0.0227713	0.00309062	rs35364449	T	C	0.110125	Adult body mass index	0.000101955	54.2856
532396	5.50047e-16	-0.0156634	0.00193764	rs1521624	A	C	0.470344	Adult body mass index	0.000122727	65.347
532396	1e-08	-0.0161787	0.00278277	rs62020775	A	T	0.141686	Adult body mass index	6.34851e-05	33.8012
532396	2.99999e-09	0.0112032	0.00193805	rs4284600	C	T	0.466808	Adult body mass index	6.27616e-05	33.416
532396	5.19996e-10	-0.0132342	0.00215078	rs6598540	G	A	0.276816	Adult body mass index	7.11114e-05	37.862
532396	5.99998e-09	0.0153394	0.00270144	rs1443813	A	G	0.850064	Adult body mass index	6.05573e-05	32.2423
532396	3.59998e-09	-0.0150796	0.00253123	rs2605570	T	A	0.824231	Adult body mass index	6.66583e-05	35.4909
532396	2.90001e-09	0.0160618	0.00274204	rs10518694	A	C	0.144613	Adult body mass index	6.44436e-05	34.3116
532396	5.19996e-12	-0.0250594	0.00360207	rs140159717	T	C	0.082351	Adult body mass index	9.09001e-05	48.3991
532396	7.59994e-10	-0.0141865	0.00234329	rs12906208	A	G	0.217618	Adult body mass index	6.88391e-05	36.6521
532396	1e-14	-0.0154438	0.00201663	rs8025516	G	T	0.645693	Adult body mass index	0.000110148	58.6484
532396	2.99985e-14	0.0145663	0.00194382	rs7162533	C	T	0.433479	Adult body mass index	0.000105465	56.1547
532396	1.7e-10	0.0125244	0.00194601	rs168144	T	C	0.570197	Adult body mass index	7.77959e-05	41.4213
532396	5.90065e-14	-0.0161401	0.00217781	rs62007782	A	G	0.265176	Adult body mass index	0.000103156	54.9253
532396	2.19989e-12	0.0362607	0.00516702	rs117632017	A	G	0.038296	Adult body mass index	9.24951e-05	49.2484
532396	1.80011e-11	-0.0477815	0.00709875	rs72749744	A	G	0.018767	Adult body mass index	8.50914e-05	45.306
532396	2.99985e-32	0.023065	0.00197581	rs2238435	G	C	0.614162	Adult body mass index	0.000255901	136.275
532396	1.09999e-08	-0.0123427	0.00216784	rs35154326	G	A	0.273986	Adult body mass index	6.08844e-05	32.4165
532396	1.10002e-12	0.0182309	0.00260291	rs16952396	A	C	0.162476	Adult body mass index	9.2135e-05	49.0567
532396	4.30031e-33	-0.0229755	0.00195438	rs862320	T	C	0.409857	Adult body mass index	0.000259517	138.201
532396	8.4004e-14	-0.0148007	0.00201337	rs11862944	C	A	0.353595	Adult body mass index	0.000101494	54.0402
532396	9.70063e-41	0.0261824	0.00196224	rs7498665	G	A	0.400205	Adult body mass index	0.0003343	178.039
532396	7.00003e-09	-0.0256312	0.00455335	rs72817412	T	C	0.048141	Adult body mass index	5.95137e-05	31.6866
532396	1.79999e-08	-0.013259	0.00238008	rs11075263	T	C	0.207651	Adult body mass index	5.82881e-05	31.034
532396	7.59976e-24	-0.0243992	0.002474	rs9926784	C	T	0.184326	Adult body mass index	0.000182658	97.2639
532396	1.9002e-12	-0.0132651	0.00191848	rs2342892	G	T	0.51584	Adult body mass index	8.97913e-05	47.8087
532396	5.39995e-09	0.0126896	0.00210321	rs74031241	A	G	0.301159	Adult body mass index	6.83703e-05	36.4024
532396	2.90001e-11	0.0154074	0.00232605	rs3751837	T	C	0.219087	Adult body mass index	8.24046e-05	43.8754
532396	1.29999e-09	0.013596	0.00216357	rs2058527	G	T	0.730352	Adult body mass index	7.41677e-05	39.4894
532396	2e-09	-0.0149264	0.00249156	rs2193101	G	C	0.813086	Adult body mass index	6.7407e-05	35.8895
532396	1e-200	0.0739011	0.00196402	rs7187250	A	C	0.394476	Adult body mass index	0.0026523	1415.83
532396	1e-09	0.0129765	0.00212773	rs5011579	G	C	0.715152	Adult body mass index	6.98584e-05	37.1948
532396	2.60016e-14	-0.0226301	0.003022	rs12149660	A	G	0.115069	Adult body mass index	0.000105319	56.0769
532396	4.60045e-12	-0.0150547	0.00216401	rs11150461	G	C	0.72773	Adult body mass index	9.08977e-05	48.3978
532396	1.2e-08	-0.0138909	0.00249693	rs13333747	C	T	0.182422	Adult body mass index	5.81286e-05	30.9491
532396	2.29985e-35	0.0237592	0.00192754	rs3814883	T	C	0.482776	Adult body mass index	0.000285299	151.935
532396	8.30042e-11	0.0200256	0.00314568	rs34270657	G	A	0.106901	Adult body mass index	7.6116e-05	40.5268
532396	5.00035e-17	0.023922	0.00283515	rs56161855	T	A	0.132734	Adult body mass index	0.000133706	71.1939
532396	8.10028e-11	-0.0136563	0.00213903	rs118136827	T	G	0.281214	Adult body mass index	7.65537e-05	40.7598
532396	1.9002e-11	0.0132667	0.00193942	rs6502482	G	C	0.561367	Adult body mass index	8.78842e-05	46.7931
532396	1.39991e-20	-0.0182073	0.00193799	rs1320251	T	C	0.454489	Adult body mass index	0.000165761	88.2649
532396	1.40001e-08	0.014899	0.00265052	rs2332306	G	A	0.157115	Adult body mass index	5.93462e-05	31.5975
532396	4.20001e-08	0.0158115	0.00283265	rs62058023	C	T	0.13409	Adult body mass index	5.85197e-05	31.1573
532396	1.99986e-15	0.0188576	0.0024212	rs7218014	C	T	0.197125	Adult body mass index	0.000113928	60.6613
532396	3.89996e-09	-0.0117453	0.00198999	rs1285245	C	G	0.374277	Adult body mass index	6.54282e-05	34.8359
532396	1e-24	-0.0209819	0.00206819	rs11150745	G	A	0.31799	Adult body mass index	0.000193282	102.922
532396	4.49997e-08	0.0187177	0.00356029	rs1806232	G	T	0.07961	Adult body mass index	5.19133e-05	27.6398
532396	2.90001e-17	-0.0162008	0.00192759	rs2306593	T	C	0.488201	Adult body mass index	0.000132664	70.6388
532396	1.80011e-24	-0.0210387	0.00205215	rs11079849	T	C	0.328516	Adult body mass index	0.000197379	105.104
532396	4.10015e-17	-0.0162788	0.00193982	rs3935190	A	G	0.536759	Adult body mass index	0.000132261	70.4242
532396	5.90065e-22	-0.0258933	0.00267562	rs4790292	A	C	0.153833	Adult body mass index	0.00017588	93.6539
532396	1.29999e-09	0.166299	0.0277754	rs9674487	G	C	0.001338	Adult body mass index	6.73281e-05	35.8475
532396	2.60016e-12	0.0143809	0.00209172	rs7774	A	C	0.310026	Adult body mass index	8.87755e-05	47.2678
532396	1.10002e-11	-0.0162045	0.0023371	rs73982435	T	C	0.215706	Adult body mass index	9.0291e-05	48.0747
532396	8.10028e-11	-0.0132546	0.00205925	rs11653367	G	A	0.328312	Adult body mass index	7.78123e-05	41.43
532396	5.90065e-13	0.014086	0.00197769	rs559231	T	G	0.392677	Adult body mass index	9.52762e-05	50.7293
532396	3.90032e-13	-0.0142834	0.0019935	rs1834144	A	C	0.373306	Adult body mass index	9.64175e-05	51.337
532396	1.69981e-11	0.0170235	0.00247665	rs784257	C	T	0.812578	Adult body mass index	8.87354e-05	47.2464
532396	9.79941e-12	0.0153225	0.00229204	rs9951619	G	T	0.767715	Adult body mass index	8.39354e-05	44.6905
532396	1.79887e-126	0.0542686	0.0022763	rs6567160	C	T	0.232618	Adult body mass index	0.00106645	568.379
532396	5.19996e-34	-0.0424548	0.00348359	rs57636386	C	T	0.083662	Adult body mass index	0.000278898	148.525
532396	1.99986e-14	0.0210141	0.00278525	rs7238896	G	A	0.140597	Adult body mass index	0.000106909	56.9237
532396	1.10002e-26	-0.0204963	0.00192804	rs1788808	G	A	0.495036	Adult body mass index	0.000212224	113.011
532396	1.39991e-12	0.0154204	0.00222038	rs1547862	T	C	0.251326	Adult body mass index	9.05866e-05	48.2322
532396	1.7e-08	-0.0225122	0.00403533	rs1787267	C	G	0.06039	Adult body mass index	5.84547e-05	31.1227
532396	4.60002e-09	-0.0145389	0.00245454	rs512121	C	T	0.191366	Adult body mass index	6.58963e-05	35.0851
532396	1.50003e-11	0.013249	0.00195071	rs7232171	T	G	0.582724	Adult body mass index	8.66383e-05	46.1297
532396	5.60015e-25	-0.0201737	0.00196928	rs8112818	G	A	0.400386	Adult body mass index	0.000197078	104.944
532396	2.90001e-09	0.0217387	0.00374875	rs112254184	C	T	0.071094	Adult body mass index	6.31588e-05	33.6275
532396	2.29985e-30	0.0226076	0.00197988	rs7259070	C	T	0.596469	Adult body mass index	0.000244845	130.386
532396	9.8992e-15	0.0148572	0.00194031	rs12974458	T	C	0.543327	Adult body mass index	0.000110116	58.6316
532396	2e-10	0.0245605	0.00392042	rs45486197	A	G	0.065776	Adult body mass index	7.3713e-05	39.2472
532396	2.70023e-19	-0.0220969	0.00247738	rs72976986	A	G	0.189988	Adult body mass index	0.00014941	79.5568
532396	8.69961e-18	0.0167506	0.00196263	rs273512	T	C	0.405161	Adult body mass index	0.000136802	72.8423
532396	1.99986e-44	-0.034031	0.00242863	rs10423928	A	T	0.194362	Adult body mass index	0.000368666	196.348
532396	9.70063e-17	-0.0180417	0.00218454	rs9636202	A	G	0.266996	Adult body mass index	0.000128099	68.2079
532396	6.09958e-19	-0.0234458	0.00266447	rs11084553	G	A	0.154353	Adult body mass index	0.000145416	77.4299
532396	7.90005e-10	-0.012037	0.0019582	rs3764625	G	T	0.58732	Adult body mass index	7.09673e-05	37.7853
532396	4.30031e-24	0.0211416	0.0020757	rs113701136	T	C	0.319261	Adult body mass index	0.000194818	103.74
532396	9.8992e-22	-0.0256068	0.00266543	rs429358	C	T	0.154421	Adult body mass index	0.000173328	92.2945
532396	7.70016e-13	0.0149358	0.00204194	rs4456769	T	C	0.333709	Adult body mass index	0.000100483	53.5021
532396	3.2e-08	-0.0107362	0.00194767	rs1884389	T	C	0.438292	Adult body mass index	5.70706e-05	30.3858
532396	8.99995e-09	0.0126611	0.00216579	rs1578407	T	C	0.728954	Adult body mass index	6.41873e-05	34.1751
532396	2.09991e-25	0.0208349	0.00199887	rs1884897	G	A	0.627453	Adult body mass index	0.000204029	108.646
532396	1.40001e-08	0.0168206	0.00291969	rs2746089	C	T	0.866535	Adult body mass index	6.23375e-05	33.1902
532396	5.79963e-11	-0.0148445	0.00223656	rs6023649	G	A	0.742498	Adult body mass index	8.27372e-05	44.0524
532396	8.79995e-09	-0.0135364	0.00236095	rs4341996	C	A	0.212804	Adult body mass index	6.17409e-05	32.8725
532396	6.4003e-12	-0.0200092	0.00291092	rs6103254	C	T	0.1262	Adult body mass index	8.87416e-05	47.2497
532396	2.5e-08	-0.0149419	0.00263467	rs2327170	A	G	0.8303	Adult body mass index	6.04087e-05	32.1632
532396	3.89996e-10	-0.0117024	0.00193289	rs3904162	G	C	0.542977	Adult body mass index	6.8845e-05	36.6552
532396	4.00037e-14	-0.0209216	0.00273505	rs79186842	G	A	0.146605	Adult body mass index	0.000109895	58.5139
532396	2.19989e-26	-0.0264044	0.00245129	rs66460909	A	G	0.192438	Adult body mass index	0.000217889	116.028
532396	8.99995e-10	-0.0349334	0.00565525	rs11699828	A	G	0.035949	Adult body mass index	7.16661e-05	38.1573
532396	6.29941e-21	0.018109	0.00194099	rs394608	C	T	0.537623	Adult body mass index	0.00016347	87.0447
532396	1.69981e-11	0.0131914	0.0019938	rs8134638	C	T	0.375807	Adult body mass index	8.22147e-05	43.7742
532396	6.80002e-09	0.0541353	0.00929932	rs140733155	G	A	0.011519	Adult body mass index	6.36499e-05	33.889
532396	1.29999e-08	-0.0225903	0.00393022	rs17193211	T	C	0.066723	Adult body mass index	6.20512e-05	33.0377
532396	7.8001e-12	-0.0135075	0.00199692	rs13047416	G	C	0.376872	Adult body mass index	8.59326e-05	45.754
532396	2.30001e-09	0.0148195	0.00253397	rs79966207	C	T	0.176026	Adult body mass index	6.42396e-05	34.203
532396	3.29989e-16	-0.0169691	0.00202896	rs4820410	G	A	0.345518	Adult body mass index	0.000131365	69.9473
532396	4.39997e-10	0.0151133	0.00253134	rs406388	G	C	0.177566	Adult body mass index	6.69507e-05	35.6466
532396	8.99995e-09	-0.0116332	0.00198561	rs6000329	A	G	0.560503	Adult body mass index	6.44688e-05	34.325
532396	4.49987e-12	-0.0148085	0.00213974	rs28489620	A	G	0.290573	Adult body mass index	8.99555e-05	47.8961
532396	3.50002e-08	-0.0112777	0.00198899	rs2238799	G	A	0.389625	Adult body mass index	6.03833e-05	32.1496
453169	3.19963e-19	-0.0218143	0.00245448	rs12140153	T	G	0.094239	Comparative body size at age 10	0.000174273	78.9884
453169	1.59993e-29	-0.0198335	0.00175487	rs34020954	T	C	0.198855	Comparative body size at age 10	0.000281792	127.735
453169	8.10009e-09	0.00815867	0.00142095	rs11165687	T	C	0.409168	Comparative body size at age 10	7.2743e-05	32.9671
453169	1.79999e-09	-0.00868953	0.00143461	rs3013431	T	C	0.611523	Comparative body size at age 10	8.09527e-05	36.6881
453169	1.69981e-11	-0.00959504	0.00142525	rs11205303	C	T	0.406718	Comparative body size at age 10	0.000100002	45.3223
453169	1.09999e-10	-0.0180623	0.00286715	rs35588936	T	C	0.064503	Comparative body size at age 10	8.75687e-05	39.6867
453169	1e-13	0.0197644	0.00269415	rs2229330	G	T	0.07241	Comparative body size at age 10	0.000118745	53.8175
453169	3.40001e-08	0.00774602	0.00140951	rs2175171	C	G	0.556625	Comparative body size at age 10	6.66398e-05	30.201
453169	5.10035e-84	-0.0274639	0.00141114	rs12042908	G	A	0.562297	Comparative body size at age 10	0.000835147	378.778
453169	8.9002e-14	-0.0103602	0.00142153	rs9438393	G	A	0.414338	Comparative body size at age 10	0.000117197	53.1159
453169	5e-09	0.00810824	0.00140361	rs9424567	A	G	0.461907	Comparative body size at age 10	7.36326e-05	33.3703
453169	3.40001e-09	-0.00872265	0.00143076	rs212532	G	C	0.602964	Comparative body size at age 10	8.20105e-05	37.1675
453169	1.59993e-11	0.0106047	0.00157376	rs587271	T	C	0.686957	Comparative body size at age 10	0.000100189	45.4067
453169	1.50003e-18	0.0140703	0.00159896	rs1171279	T	C	0.258104	Comparative body size at age 10	0.000170844	77.434
453169	3.80189e-166	0.0470912	0.00173201	rs543874	G	A	0.205248	Comparative body size at age 10	0.00162859	739.229
453169	2.19999e-09	-0.00959402	0.00160209	rs3766160	A	G	0.25476	Comparative body size at age 10	7.91288e-05	35.8614
453169	1.7e-08	0.00833638	0.00142339	rs1937462	G	A	0.593197	Comparative body size at age 10	7.56861e-05	34.301
453169	2.30001e-10	0.0125921	0.00202912	rs17391694	T	C	0.136962	Comparative body size at age 10	8.49739e-05	38.5107
453169	7.39946e-29	0.0484762	0.00441208	rs7550711	T	C	0.026019	Comparative body size at age 10	0.000266315	120.718
453169	7.79992e-09	0.00882235	0.00151406	rs12738523	T	A	0.312153	Comparative body size at age 10	7.49189e-05	33.9533
453169	2.30001e-10	0.013737	0.00216225	rs967776	T	C	0.119072	Comparative body size at age 10	8.90584e-05	40.3619
453169	2.19786e-147	0.035916	0.00139959	rs10182458	G	A	0.486123	Comparative body size at age 10	0.00145106	658.528
453169	7.10003e-10	-0.0141902	0.00232451	rs62134189	G	A	0.103342	Comparative body size at age 10	8.22281e-05	37.2661
453169	3.29997e-09	-0.00935348	0.0016005	rs7571496	G	A	0.260656	Comparative body size at age 10	7.53606e-05	34.1535
453169	1.9002e-11	-0.0334637	0.00502502	rs146910503	A	G	0.021243	Comparative body size at age 10	9.78524e-05	44.3478
453169	5.30005e-10	-0.00869839	0.00144586	rs2902142	T	C	0.374936	Comparative body size at age 10	7.98606e-05	36.1931
453169	7.10003e-09	-0.00887429	0.00156422	rs1177279	G	A	0.7221	Comparative body size at age 10	7.10203e-05	32.1863
453169	1.80011e-11	-0.0100292	0.00152939	rs111678125	G	C	0.665877	Comparative body size at age 10	9.48848e-05	43.0027
453169	2.59998e-10	-0.00891648	0.00140738	rs7424771	A	G	0.443509	Comparative body size at age 10	8.85661e-05	40.1388
453169	4.70002e-08	0.0076768	0.00140795	rs5836745	CA	C	0.507858	Comparative body size at age 10	6.55993e-05	29.7294
453169	5.30029e-45	0.0423001	0.00303582	rs115319174	C	G	0.057593	Comparative body size at age 10	0.000428239	194.147
453169	9.59997e-10	-0.0121368	0.00205422	rs11891707	C	T	0.135174	Comparative body size at age 10	7.70234e-05	34.9072
453169	3.50002e-08	-0.0123602	0.0022589	rs3791489	G	A	0.108102	Comparative body size at age 10	6.60648e-05	29.9404
453169	1.6e-08	-0.0082093	0.00144953	rs1476698	G	A	0.368466	Comparative body size at age 10	7.07732e-05	32.0743
453169	4.10015e-15	-0.0116923	0.00148689	rs12713889	C	T	0.329948	Comparative body size at age 10	0.000136435	61.8361
453169	5.40008e-19	-0.0157939	0.00180243	rs1384660	A	G	0.185058	Comparative body size at age 10	0.000169407	76.7824
453169	1.39959e-120	0.0433861	0.00186099	rs13028310	C	T	0.827417	Comparative body size at age 10	0.00119794	543.517
453169	5.89997e-10	0.0122773	0.00202786	rs2867116	A	C	0.139643	Comparative body size at age 10	8.08791e-05	36.6547
453169	1e-137	-0.080258	0.00325353	rs62106258	C	T	0.048541	Comparative body size at age 10	0.00134099	608.509
453169	2.29985e-12	0.0104987	0.00149573	rs7606059	C	T	0.664947	Comparative body size at age 10	0.000108707	49.268
453169	4.49997e-09	-0.00829886	0.00143102	rs67111535	T	G	0.604853	Comparative body size at age 10	7.42087e-05	33.6314
453169	2.29985e-17	-0.0154935	0.00183004	rs2594994	A	T	0.821906	Comparative body size at age 10	0.000158143	71.6767
453169	2.39994e-11	0.0094382	0.00142676	rs7429279	C	A	0.589277	Comparative body size at age 10	9.65553e-05	43.7599
453169	3.09999e-08	0.00782636	0.00141822	rs2526389	T	C	0.425651	Comparative body size at age 10	6.71962e-05	30.4532
453169	1.09999e-10	-0.00967488	0.00153618	rs1564406	C	A	0.705721	Comparative body size at age 10	8.75207e-05	39.665
453169	2.19989e-16	0.0228199	0.00281485	rs59714050	A	T	0.066327	Comparative body size at age 10	0.000145009	65.7229
453169	2.69998e-09	0.0109168	0.0019097	rs10937241	G	A	0.839433	Comparative body size at age 10	7.21059e-05	32.6784
453169	1.6e-08	0.0256573	0.00454383	rs115903965	A	G	0.024387	Comparative body size at age 10	7.0354e-05	31.8844
453169	4.60002e-09	0.00855124	0.00144243	rs71630124	A	AATAG	0.419639	Comparative body size at age 10	7.75491e-05	35.1454
453169	2.09991e-14	0.0125566	0.00163124	rs9835772	T	A	0.24367	Comparative body size at age 10	0.000130735	59.2527
453169	1.10002e-14	-0.0172019	0.00219664	rs2735556	C	T	0.114335	Comparative body size at age 10	0.000135306	61.3246
453169	4.90004e-08	0.00799938	0.001436	rs2268762	G	A	0.611933	Comparative body size at age 10	6.84724e-05	31.0316
453169	7.10068e-14	-0.0110936	0.00147955	rs2034963	C	G	0.64868	Comparative body size at age 10	0.000124043	56.2193
453169	5.50047e-20	-0.0130228	0.00144862	rs4688359	T	C	0.373928	Comparative body size at age 10	0.000178305	80.8165
453169	2.1e-08	0.00937945	0.00171135	rs1357798	T	C	0.786053	Comparative body size at age 10	6.62811e-05	30.0384
453169	1.29987e-11	0.0101882	0.00150607	rs7625768	A	G	0.317969	Comparative body size at age 10	0.000100972	45.762
453169	2e-08	0.00780358	0.00140196	rs1402989	T	C	0.485026	Comparative body size at age 10	6.83642e-05	30.9825
453169	8.60003e-19	0.0151808	0.00170925	rs7355953	C	T	0.215038	Comparative body size at age 10	0.000174038	78.882
453169	6.09958e-12	0.00992628	0.00144886	rs355748	T	G	0.37756	Comparative body size at age 10	0.000103566	46.9375
453169	2.80027e-15	0.0114199	0.00142416	rs1345148	C	T	0.40924	Comparative body size at age 10	0.000141869	64.2994
453169	1.20005e-55	0.0221856	0.00141516	rs12641981	T	C	0.434998	Comparative body size at age 10	0.000542048	245.771
453169	3.59998e-22	0.013716	0.00142534	rs7377083	A	C	0.431021	Comparative body size at age 10	0.000204301	92.6015
453169	1.5e-08	-0.0107922	0.00190302	rs7439324	T	C	0.162268	Comparative body size at age 10	7.0965e-05	32.1613
453169	1.20005e-15	-0.0123153	0.00154337	rs788858	G	A	0.293156	Comparative body size at age 10	0.000140485	63.6722
453169	3.69999e-10	0.00903604	0.00145322	rs146925117	T	TGG	0.627222	Comparative body size at age 10	8.53097e-05	38.6628
453169	5.79963e-12	-0.009938	0.00146064	rs72675820	C	A	0.642899	Comparative body size at age 10	0.000102143	46.2926
453169	8.80035e-15	-0.0110529	0.0014571	rs6449532	T	C	0.36034	Comparative body size at age 10	0.000126958	57.5405
453169	2.69998e-09	-0.0105899	0.00173398	rs2115885	A	G	0.208485	Comparative body size at age 10	8.23003e-05	37.2989
453169	1.10002e-12	-0.010415	0.00149006	rs171697	G	C	0.32841	Comparative body size at age 10	0.000107797	48.8552
453169	5.90065e-22	-0.0134965	0.00141391	rs7719067	G	A	0.572418	Comparative body size at age 10	0.000201026	91.1169
453169	1.2e-08	-0.00829749	0.00145304	rs6874626	A	G	0.36802	Comparative body size at age 10	7.1953e-05	32.6091
453169	2.80001e-10	-0.0100378	0.00158153	rs4958326	T	A	0.270409	Comparative body size at age 10	8.88844e-05	40.283
453169	4.20001e-10	0.00986276	0.00155977	rs918472	A	G	0.716131	Comparative body size at age 10	8.82225e-05	39.983
453169	1.50003e-19	-0.0134228	0.00149771	rs9291816	T	C	0.323649	Comparative body size at age 10	0.000177213	80.3213
453169	1.29987e-11	-0.0103863	0.00159009	rs4704484	G	T	0.262146	Comparative body size at age 10	9.41411e-05	42.6656
453169	7.29995e-09	0.00928933	0.00162063	rs869593	T	G	0.249959	Comparative body size at age 10	7.24955e-05	32.855
453169	2.90001e-12	0.0101675	0.00146173	rs79529786	A	G	0.355082	Comparative body size at age 10	0.000106755	48.3831
453169	8.99912e-19	0.0137832	0.00159329	rs144244052	C	CT	0.726076	Comparative body size at age 10	0.000165113	74.836
453169	1e-17	0.0128931	0.00152331	rs796915	G	C	0.694825	Comparative body size at age 10	0.000158056	71.6371
453169	4.60045e-17	0.0174224	0.00208682	rs3129962	A	G	0.129223	Comparative body size at age 10	0.000153787	69.7021
453169	2.49977e-14	0.0125537	0.00163842	rs758778	C	T	0.2406	Comparative body size at age 10	0.000129532	58.7074
453169	9.70063e-22	0.0133343	0.00140502	rs1775255	T	G	0.476589	Comparative body size at age 10	0.000198715	90.069
453169	5.10035e-27	0.0178199	0.00167851	rs34260097	G	T	0.223944	Comparative body size at age 10	0.000248655	112.71
453169	1.10002e-12	-0.0105085	0.00147294	rs12214497	T	G	0.345495	Comparative body size at age 10	0.000112306	50.8992
453169	9.59997e-09	0.00864019	0.00149671	rs1611236	A	G	0.323805	Comparative body size at age 10	7.35328e-05	33.3251
453169	7.50067e-43	0.0249912	0.00182368	rs3798519	C	A	0.179914	Comparative body size at age 10	0.000414227	187.792
453169	1.89998e-08	0.00936977	0.00161877	rs9382623	A	G	0.25063	Comparative body size at age 10	7.3926e-05	33.5033
453169	1.39991e-21	0.0201199	0.00210963	rs9265968	T	A	0.133728	Comparative body size at age 10	0.000200675	90.9576
453169	4.30002e-09	0.0185666	0.00311774	rs77921051	G	A	0.053243	Comparative body size at age 10	7.82515e-05	35.4638
453169	1.7e-08	-0.00809531	0.00142979	rs35921795	A	G	0.413755	Comparative body size at age 10	7.07349e-05	32.057
453169	3.29997e-10	-0.00909179	0.00146249	rs7753558	A	C	0.63405	Comparative body size at age 10	8.52742e-05	38.6468
453169	5.10035e-12	0.0100544	0.00145809	rs1452991	A	G	0.372218	Comparative body size at age 10	0.000104916	47.5492
453169	2.90001e-09	0.0133827	0.00225652	rs13197926	T	C	0.108933	Comparative body size at age 10	7.76099e-05	35.173
453169	1.09999e-09	0.0138444	0.00229096	rs9886016	A	G	0.104811	Comparative body size at age 10	8.05787e-05	36.5185
453169	2.39999e-08	-0.00961991	0.00172186	rs67073434	A	G	0.213631	Comparative body size at age 10	6.88745e-05	31.2138
453169	2.99985e-11	0.00938812	0.00140943	rs6979832	G	A	0.496994	Comparative body size at age 10	9.7897e-05	44.368
453169	1.80011e-13	-0.0174305	0.00236292	rs11525873	C	T	0.097785	Comparative body size at age 10	0.000120064	54.4154
453169	2.19989e-17	0.0120357	0.00142485	rs2528544	T	G	0.409532	Comparative body size at age 10	0.000157426	71.3517
453169	2.59998e-08	0.0186707	0.00341528	rs111912557	A	T	0.045847	Comparative body size at age 10	6.5945e-05	29.8861
453169	1.9002e-11	0.0100387	0.00150798	rs7808296	T	C	0.315443	Comparative body size at age 10	9.77829e-05	44.3163
453169	2.59998e-08	0.00790048	0.00144944	rs2349179	A	T	0.384182	Comparative body size at age 10	6.55571e-05	29.7103
453169	8.80035e-15	0.0121843	0.00155476	rs2722406	T	C	0.284127	Comparative body size at age 10	0.000135506	61.415
453169	2.80027e-21	0.0137392	0.00145963	rs75001243	T	C	0.359883	Comparative body size at age 10	0.000195476	88.6007
453169	3.90032e-14	0.0153981	0.00204201	rs71231793	C	T	0.158355	Comparative body size at age 10	0.00012546	56.8615
453169	8.60003e-09	-0.0100262	0.00177706	rs60644673	T	G	0.194651	Comparative body size at age 10	7.02392e-05	31.8323
453169	7.39946e-11	0.0088107	0.00141551	rs262338	T	G	0.452677	Comparative body size at age 10	8.54869e-05	38.7432
453169	2.5e-08	-0.00780733	0.00142954	rs67679818	T	C	0.582379	Comparative body size at age 10	6.58151e-05	29.8272
453169	8.4004e-12	0.00973898	0.00142575	rs7012648	A	G	0.585019	Comparative body size at age 10	0.000102953	46.6595
453169	1.59993e-31	-0.0166821	0.00142419	rs35422050	AC	A	0.413579	Comparative body size at age 10	0.000302674	137.204
453169	3.89996e-09	-0.008644	0.00149128	rs7817581	A	G	0.32771	Comparative body size at age 10	7.41345e-05	33.5978
453169	2.90001e-09	0.00851275	0.00146314	rs884152	T	G	0.644105	Comparative body size at age 10	7.46925e-05	33.8507
453169	4.00037e-17	0.0125636	0.00147493	rs13254613	C	A	0.345946	Comparative body size at age 10	0.000160088	72.558
453169	1.40001e-10	0.01525	0.00243025	rs17336628	A	G	0.09153	Comparative body size at age 10	8.68844e-05	39.3766
453169	3.2e-08	0.00925117	0.00166593	rs17453815	G	A	0.231288	Comparative body size at age 10	6.80443e-05	30.8375
453169	9.30037e-16	-0.0110663	0.00140249	rs2409743	G	C	0.496826	Comparative body size at age 10	0.000137369	62.2595
453169	7.8001e-11	-0.00938105	0.0014609	rs10095724	A	G	0.362455	Comparative body size at age 10	9.09838e-05	41.2346
453169	1.5e-08	-0.00830038	0.00143062	rs4739558	G	A	0.600517	Comparative body size at age 10	7.42774e-05	33.6626
453169	1.6e-10	-0.0114018	0.00183433	rs372882030	G	GT	0.178513	Comparative body size at age 10	8.52504e-05	38.636
453169	3.29997e-09	0.0102014	0.00169445	rs10962279	C	T	0.218328	Comparative body size at age 10	7.99777e-05	36.2462
453169	2.49977e-13	0.0101328	0.00140539	rs1935354	C	T	0.48289	Comparative body size at age 10	0.000114698	51.9835
453169	4.40048e-26	0.0157216	0.00148684	rs10821163	C	G	0.340841	Comparative body size at age 10	0.00024666	111.806
453169	4.70002e-13	-0.0100653	0.00142473	rs10733682	G	A	0.526739	Comparative body size at age 10	0.000110124	49.9101
453169	1.80011e-12	-0.0103274	0.0014938	rs957512	C	T	0.330214	Comparative body size at age 10	0.000105461	47.7966
453169	6.69993e-09	0.0136092	0.00233533	rs10116891	A	G	0.10095	Comparative body size at age 10	7.49338e-05	33.9601
453169	1.69981e-13	0.0104243	0.00144901	rs2275241	A	G	0.371912	Comparative body size at age 10	0.000114194	51.7548
453169	2.99999e-08	-0.0120537	0.00213404	rs28458909	T	C	0.122366	Comparative body size at age 10	7.03958e-05	31.9033
453169	2.09991e-15	-0.0118168	0.00151399	rs818902	A	C	0.683365	Comparative body size at age 10	0.000134412	60.9191
453169	1.29999e-10	-0.00997181	0.00155313	rs7020564	T	A	0.297826	Comparative body size at age 10	9.09567e-05	41.2223
453169	1.59993e-20	-0.0128811	0.0014078	rs7084503	C	T	0.508157	Comparative body size at age 10	0.000184708	83.719
453169	2.80001e-09	0.00888158	0.00154644	rs11256627	A	G	0.704678	Comparative body size at age 10	7.27821e-05	32.9848
453169	1.6e-08	-0.00772253	0.00140759	rs3814613	T	G	0.459087	Comparative body size at age 10	6.64171e-05	30.1
453169	5.60003e-09	0.0212245	0.00350972	rs75387636	A	G	0.041543	Comparative body size at age 10	8.06932e-05	36.5704
453169	1.89998e-10	-0.0111276	0.00174963	rs4572029	G	A	0.205182	Comparative body size at age 10	8.92511e-05	40.4493
453169	4.60045e-18	-0.0205882	0.00234105	rs41310284	A	C	0.101015	Comparative body size at age 10	0.000170641	77.342
453169	2.59998e-08	-0.0158076	0.00287275	rs10823504	A	G	0.063679	Comparative body size at age 10	6.68111e-05	30.2786
453169	1.50003e-14	0.0209712	0.0027706	rs17399739	G	A	0.068898	Comparative body size at age 10	0.000126411	57.2926
453169	3.79997e-08	-0.00924616	0.00170437	rs7941387	A	G	0.214652	Comparative body size at age 10	6.49394e-05	29.4303
453169	5.89997e-10	-0.00877534	0.00144625	rs4267058	C	T	0.373533	Comparative body size at age 10	8.12358e-05	36.8164
453169	1.39991e-24	0.016226	0.00159844	rs56133711	A	G	0.2594	Comparative body size at age 10	0.000227339	103.046
453169	2.70023e-14	-0.0118588	0.00156399	rs10896348	C	T	0.276253	Comparative body size at age 10	0.000126853	57.4928
453169	8.4004e-15	0.011347	0.00145936	rs678653	G	C	0.635149	Comparative body size at age 10	0.000133389	60.4557
453169	5.19996e-16	-0.0132511	0.00163429	rs11215403	A	G	0.242731	Comparative body size at age 10	0.000145052	65.7424
453169	2.70023e-11	-0.0130355	0.00197407	rs1463706	G	C	0.148478	Comparative body size at age 10	9.62122e-05	43.6044
453169	2.90001e-26	-0.0153074	0.00142791	rs3972616	A	AT	0.506044	Comparative body size at age 10	0.000253532	114.921
453169	3.69999e-08	0.0104114	0.00187931	rs34105209	C	CA	0.374696	Comparative body size at age 10	6.77226e-05	30.6917
453169	3.50026e-18	-0.0126783	0.00145724	rs2303384	T	C	0.640364	Comparative body size at age 10	0.000167005	75.6937
453169	8.69961e-12	0.00966457	0.00141001	rs10790809	G	A	0.55975	Comparative body size at age 10	0.000103661	46.9808
453169	1.39991e-12	0.0238858	0.00338447	rs78607331	T	C	0.044749	Comparative body size at age 10	0.000109899	49.8079
453169	1.80011e-14	0.011155	0.00144452	rs2187642	C	A	0.62419	Comparative body size at age 10	0.000131576	59.6337
453169	1.20005e-12	-0.0117312	0.00167808	rs61937656	A	G	0.226298	Comparative body size at age 10	0.000107834	48.8719
453169	1.09901e-105	0.0312612	0.00144002	rs7132908	A	G	0.384463	Comparative body size at age 10	0.00103888	471.275
453169	4.09996e-10	-0.00916326	0.00148225	rs1552759	C	T	0.656307	Comparative body size at age 10	8.43261e-05	38.217
453169	1.40001e-10	-0.00907014	0.00141557	rs28629903	C	T	0.564408	Comparative body size at age 10	9.05874e-05	41.0549
453169	7.19996e-09	0.00825056	0.00147107	rs113277738	CTA	C	0.654523	Comparative body size at age 10	6.94084e-05	31.4558
453169	5.19996e-13	-0.00996155	0.00141048	rs7306710	C	T	0.52031	Comparative body size at age 10	0.000110056	49.8793
453169	4.49987e-17	0.0145374	0.00171837	rs55726687	A	G	0.20976	Comparative body size at age 10	0.000157911	71.5715
453169	3.09999e-08	-0.0080023	0.00141505	rs10842344	C	T	0.537982	Comparative body size at age 10	7.05663e-05	31.9806
453169	2e-09	0.00848341	0.00141026	rs10860295	C	T	0.44765	Comparative body size at age 10	7.98453e-05	36.1862
453169	2.29985e-12	0.0104024	0.00148311	rs7305424	T	A	0.342168	Comparative body size at age 10	0.000108546	49.1949
453169	2.19989e-18	0.0130763	0.00147559	rs7958241	G	A	0.343979	Comparative body size at age 10	0.000173263	78.5305
453169	1.20005e-13	0.0110663	0.00151308	rs9507889	C	A	0.684563	Comparative body size at age 10	0.000118024	53.491
453169	1e-22	-0.0141261	0.00144967	rs6491258	T	C	0.625798	Comparative body size at age 10	0.000209487	94.9525
453169	1.39991e-16	0.0118531	0.00145786	rs1576655	C	A	0.595921	Comparative body size at age 10	0.000145851	66.1047
453169	9.30037e-18	0.0129648	0.00149818	rs61954177	C	G	0.327195	Comparative body size at age 10	0.000165224	74.8865
453169	1.69981e-12	0.0114093	0.00163148	rs9527850	A	G	0.249387	Comparative body size at age 10	0.000107907	48.9051
453169	1.09999e-08	0.00806103	0.00140815	rs9553992	C	T	0.477991	Comparative body size at age 10	7.23092e-05	32.7705
453169	5.00035e-23	0.0206274	0.00210597	rs12429545	A	G	0.129354	Comparative body size at age 10	0.000211658	95.9367
453169	1.10002e-17	0.0120527	0.00142596	rs5804250	C	CT	0.424661	Comparative body size at age 10	0.000157626	71.4421
453169	3.90032e-21	0.0339583	0.00364877	rs61980365	A	C	0.038595	Comparative body size at age 10	0.000191099	86.6162
453169	1.59993e-12	-0.00998792	0.00140992	rs2300861	T	C	0.529869	Comparative body size at age 10	0.000110727	50.1835
453169	2e-10	0.00894625	0.00142037	rs10133279	T	C	0.441562	Comparative body size at age 10	8.75352e-05	39.6715
453169	4.39997e-08	-0.0170314	0.00309085	rs78420139	A	G	0.055351	Comparative body size at age 10	6.69973e-05	30.363
453169	3.79997e-09	-0.00862494	0.00146838	rs3993347	C	T	0.647119	Comparative body size at age 10	7.61279e-05	34.5013
453169	8.50002e-09	-0.00866751	0.0015544	rs7159126	C	T	0.283469	Comparative body size at age 10	6.8608e-05	31.093
453169	2.80027e-14	0.0109002	0.00146053	rs1865719	G	A	0.632928	Comparative body size at age 10	0.000122896	55.6991
453169	1.09999e-08	-0.00799454	0.00142665	rs10220751	G	T	0.40512	Comparative body size at age 10	6.92889e-05	31.4016
453169	7.10068e-12	0.0107532	0.00158826	rs3817428	G	C	0.264897	Comparative body size at age 10	0.000101142	45.8387
453169	1.5e-08	-0.00840358	0.00154062	rs7180407	C	T	0.294451	Comparative body size at age 10	6.56524e-05	29.7535
453169	2.49977e-11	0.00928998	0.00140394	rs824207	G	A	0.534787	Comparative body size at age 10	9.66123e-05	43.7857
453169	2.39999e-08	0.00841416	0.00153206	rs62048187	C	G	0.317102	Comparative body size at age 10	6.65553e-05	30.1627
453169	2.1e-09	0.00999231	0.00170392	rs62020815	T	C	0.216516	Comparative body size at age 10	7.58826e-05	34.3901
453169	1.59993e-15	0.0176469	0.00222453	rs72755233	A	G	0.111442	Comparative body size at age 10	0.000138849	62.9304
453169	1.59993e-37	-0.0213234	0.00167055	rs8030456	T	C	0.226367	Comparative body size at age 10	0.000359401	162.927
453169	5.89997e-10	0.00944722	0.00155977	rs4842918	C	T	0.281605	Comparative body size at age 10	8.09456e-05	36.6849
453169	5.19996e-30	0.0164841	0.00144201	rs2238435	G	C	0.613753	Comparative body size at age 10	0.000288277	130.675
453169	4.30002e-10	-0.00873383	0.00140141	rs4985555	G	A	0.498538	Comparative body size at age 10	8.57005e-05	38.84
453169	4.49997e-09	0.00925771	0.00156495	rs12921916	C	T	0.287676	Comparative body size at age 10	7.72173e-05	34.995
453169	1e-200	0.0473859	0.00142731	rs1421085	C	T	0.403448	Comparative body size at age 10	0.00242632	1102.2
453169	7.00003e-17	0.0339851	0.00417916	rs34229857	T	C	0.028859	Comparative body size at age 10	0.000145907	66.1301
453169	4.90004e-16	0.0117252	0.00145879	rs11642090	C	T	0.373572	Comparative body size at age 10	0.000142539	64.6033
453169	1.39991e-51	-0.0298592	0.00200506	rs55880046	G	T	0.142336	Comparative body size at age 10	0.000489137	221.769
453169	4.20001e-10	0.0107448	0.00173091	rs11074444	C	T	0.792931	Comparative body size at age 10	8.50261e-05	38.5343
453169	6.29941e-21	-0.0135336	0.00146397	rs7189927	C	T	0.647131	Comparative body size at age 10	0.000188548	85.4599
453169	3.90032e-12	-0.0123248	0.00175011	rs4889630	C	T	0.80004	Comparative body size at age 10	0.000109427	49.594
453169	6.69993e-09	0.00958367	0.00168468	rs34661722	C	CA	0.777829	Comparative body size at age 10	7.14068e-05	32.3615
453169	4.90004e-08	-0.00798571	0.0014978	rs11641362	T	G	0.326654	Comparative body size at age 10	6.2724e-05	28.4262
453169	1.89998e-09	-0.0093378	0.00154398	rs148963195	T	TC	0.70567	Comparative body size at age 10	8.07072e-05	36.5768
453169	1.99986e-11	0.00959927	0.00147345	rs9299	T	C	0.656545	Comparative body size at age 10	9.36498e-05	42.443
453169	2.69998e-08	-0.00931829	0.0016779	rs7217460	A	G	0.229518	Comparative body size at age 10	6.80538e-05	30.8418
453169	1.6e-08	0.00955906	0.00166864	rs12941038	T	C	0.230185	Comparative body size at age 10	7.24128e-05	32.8175
453169	3.29989e-16	-0.0121632	0.00150724	rs11150745	G	A	0.31773	Comparative body size at age 10	0.000143685	65.1225
453169	8.30042e-15	0.010909	0.00144363	rs17637472	A	G	0.398599	Comparative body size at age 10	0.000125993	57.1029
453169	2.30001e-08	-0.00954486	0.00171861	rs2953016	G	C	0.787554	Comparative body size at age 10	6.80607e-05	30.845
453169	4.39997e-08	-0.00777281	0.0014188	rs12601380	C	A	0.412661	Comparative body size at age 10	6.62257e-05	30.0133
453169	5.80003e-09	-0.0082469	0.00141186	rs2666009	T	C	0.438359	Comparative body size at age 10	7.52848e-05	34.1191
453169	1.50003e-16	0.0120499	0.00149013	rs5818851	A	AT	0.658557	Comparative body size at age 10	0.000144277	65.3911
453169	1.29987e-14	0.0106427	0.00140313	rs1013737	C	G	0.493221	Comparative body size at age 10	0.000126939	57.5318
453169	5.00035e-11	-0.00913203	0.00140361	rs1808579	T	C	0.482143	Comparative body size at age 10	9.33991e-05	42.3294
453169	3.80014e-92	0.0332603	0.00165548	rs663129	A	G	0.233405	Comparative body size at age 10	0.000889937	403.65
453169	2e-10	-0.0089942	0.00141862	rs8096658	G	C	0.487449	Comparative body size at age 10	8.86944e-05	40.1969
453169	2e-10	0.00918497	0.00147862	rs11662171	G	C	0.347639	Comparative body size at age 10	8.51426e-05	38.5871
453169	4.70002e-22	-0.0439079	0.00454359	rs113728099	A	G	0.024736	Comparative body size at age 10	0.000206034	93.3871
453169	6.00067e-22	0.0134876	0.00141723	rs7239114	A	G	0.541651	Comparative body size at age 10	0.000199822	90.5709
453169	4.60002e-08	0.00752174	0.00142427	rs10425029	A	T	0.588901	Comparative body size at age 10	6.15413e-05	27.8902
453169	2.59998e-10	0.00929009	0.00147427	rs2905424	C	T	0.651857	Comparative body size at age 10	8.76172e-05	39.7087
453169	1.6e-09	-0.0102356	0.00166929	rs4805555	A	G	0.77066	Comparative body size at age 10	8.296e-05	37.5979
453169	3.89996e-08	-0.0147875	0.00273051	rs73026242	G	A	0.071621	Comparative body size at age 10	6.47166e-05	29.3293
453169	8.00018e-11	0.0119258	0.00184575	rs71338792	A	AT	0.815404	Comparative body size at age 10	9.21151e-05	41.7474
453169	9.30037e-12	-0.00937556	0.00139988	rs601338	A	G	0.50796	Comparative body size at age 10	9.89718e-05	44.8552
453169	1.9002e-12	0.0116336	0.00162064	rs16982345	A	G	0.249965	Comparative body size at age 10	0.000113697	51.5294
453169	1e-23	0.0147598	0.00149533	rs3810291	A	G	0.675047	Comparative body size at age 10	0.000214949	97.4287
453169	1.10002e-20	-0.0201221	0.00214965	rs73619849	G	GA	0.872874	Comparative body size at age 10	0.000193316	87.6216
453169	6.89922e-16	0.0144799	0.00179949	rs112264130	A	AT	0.811651	Comparative body size at age 10	0.00014286	64.7489
453169	2.49977e-15	0.0112556	0.00144237	rs6054385	C	T	0.401786	Comparative body size at age 10	0.000134359	60.8953
453169	1.69981e-12	0.0106403	0.0015617	rs947088	T	G	0.717888	Comparative body size at age 10	0.000102426	46.4208
453169	2.1e-09	-0.00886383	0.00149881	rs8117463	A	G	0.324738	Comparative body size at age 10	7.71717e-05	34.9744
453169	2.1e-09	0.00978511	0.00161906	rs2281148	C	T	0.250715	Comparative body size at age 10	8.05958e-05	36.5263
453169	7.8001e-18	-0.0123762	0.00145063	rs13047416	G	C	0.377038	Comparative body size at age 10	0.000160595	72.7883
453169	4.39997e-08	-0.0137775	0.00250759	rs9610387	A	G	0.085564	Comparative body size at age 10	6.66102e-05	30.1875
453169	2.19999e-10	0.0123582	0.00197668	rs78907487	C	A	0.147786	Comparative body size at age 10	8.62466e-05	39.0875
453169	1.9002e-17	-0.0125519	0.0014723	rs6001872	G	A	0.34931	Comparative body size at age 10	0.000160361	72.6819
407661	3.77459e-10	-0.0117009	0.00186824	rs6695898	A	G	NA	Waist circumference	9.62131e-05	39.2259
407661	9.50824e-19	-0.0176069	0.00199157	rs6659830	A	G	NA	Waist circumference	0.000191688	78.1582
407661	2.62301e-19	-0.0203555	0.00226588	rs146322930	TTC	T	NA	Waist circumference	0.000197928	80.703
407661	5.77963e-17	0.0491105	0.0058677	rs41279738	G	T	NA	Waist circumference	0.000171807	70.0508
407661	1.82037e-08	-0.0243843	0.00433247	rs115056380	A	G	NA	Waist circumference	7.76996e-05	31.6774
407661	4.03367e-54	0.035504	0.00229202	rs543874	G	A	NA	Waist circumference	0.000588254	239.948
407661	5.38952e-09	0.0113729	0.00194919	rs12731208	G	T	NA	Waist circumference	8.35028e-05	34.0435
407661	8.41201e-11	-0.0174437	0.00268652	rs1198443	T	A	NA	Waist circumference	0.000103408	42.1597
407661	1.82936e-16	0.0188265	0.00228678	rs112566467	T	C	NA	Waist circumference	0.000166235	67.7783
407661	9.27897e-13	0.0138767	0.0019433	rs200090476	A	G	NA	Waist circumference	0.000125067	50.9909
407661	6.66362e-10	-0.0156652	0.00253733	rs156902	T	G	NA	Waist circumference	9.34933e-05	38.1169
407661	3.28473e-15	0.0148905	0.00188976	rs588660	A	G	NA	Waist circumference	0.00015228	62.0877
407661	6.07855e-13	0.0197821	0.00274801	rs4844809	C	G	NA	Waist circumference	0.000127103	51.8213
407661	7.76104e-10	-0.0122505	0.00199204	rs12044012	A	G	NA	Waist circumference	9.27629e-05	37.8191
407661	3.39e-26	0.0302012	0.00285242	rs34517439	A	C	NA	Waist circumference	0.000274919	112.104
407661	4.64943e-15	0.0174869	0.00223159	rs12072739	G	A	NA	Waist circumference	0.000150603	61.404
407661	1.17761e-11	0.013003	0.00191702	rs2618039	T	A	NA	Waist circumference	0.000112846	46.0081
407661	2.6687e-15	0.0217781	0.00275481	rs61813324	T	C	NA	Waist circumference	0.000153283	62.4966
407661	5.65731e-09	-0.0111753	0.00191798	rs1490382	G	A	NA	Waist circumference	8.32716e-05	33.9493
407661	2.02456e-09	0.0115314	0.00192324	rs12726165	T	C	NA	Waist circumference	8.81783e-05	35.9499
407661	3.63279e-08	-0.0190189	0.00345306	rs12030345	A	G	NA	Waist circumference	7.44103e-05	30.3363
407661	5.71347e-18	-0.0279147	0.00323157	rs12140153	T	G	NA	Waist circumference	0.000183005	74.6172
407661	7.10886e-13	0.0134443	0.00187317	rs7519259	A	G	NA	Waist circumference	0.000126349	51.5136
407661	3.68358e-09	-0.0110683	0.00187667	rs6604866	C	G	NA	Waist circumference	8.53202e-05	34.7845
407661	1.63629e-08	0.011437	0.00202545	rs12088070	T	C	NA	Waist circumference	7.82078e-05	31.8846
407661	3.35166e-09	0.017592	0.00297496	rs61826867	G	A	NA	Waist circumference	8.57697e-05	34.9678
407661	2.56921e-14	-0.0142686	0.00187293	rs815163	C	T	NA	Waist circumference	0.000142351	58.039
407661	2.03845e-17	0.0166782	0.00196409	rs2678204	G	T	NA	Waist circumference	0.000176849	72.1067
407661	1.20559e-45	-0.0721526	0.00508807	rs77165542	T	C	NA	Waist circumference	0.000493045	201.093
407661	1.99434e-26	0.0198069	0.00186199	rs10182458	G	A	NA	Waist circumference	0.000277499	113.156
407661	3.20406e-16	-0.0155629	0.00190596	rs6739755	G	A	NA	Waist circumference	0.000163525	66.6735
407661	2.36233e-10	0.0130497	0.0020597	rs7583157	G	A	NA	Waist circumference	9.84585e-05	40.1415
407661	3.97375e-09	0.0110185	0.0018722	rs1048013	T	C	NA	Waist circumference	8.49584e-05	34.637
407661	7.76998e-09	-0.0107684	0.00186519	rs284532	G	T	NA	Waist circumference	8.17568e-05	33.3316
407661	7.46449e-13	0.0144613	0.00201673	rs113784412	T	C	NA	Waist circumference	0.000126115	51.4185
407661	1.23339e-15	-0.0166676	0.00208318	rs2861692	C	T	NA	Waist circumference	0.00015701	64.0166
407661	1.43847e-17	-0.0172043	0.00201645	rs4851283	G	C	NA	Waist circumference	0.000178535	72.7946
407661	2.88071e-16	0.0158413	0.00193702	rs1609303	A	T	NA	Waist circumference	0.000164038	66.8826
407661	2.25944e-16	0.0164641	0.002006	rs35882248	T	C	NA	Waist circumference	0.000165213	67.3619
407661	1.22067e-16	-0.0156187	0.00188607	rs4671328	G	T	NA	Waist circumference	0.000168192	68.5763
407661	8.60617e-09	-0.0118731	0.00206269	rs308911	G	A	NA	Waist circumference	8.12696e-05	33.133
407661	8.27713e-09	0.0124083	0.0021532	rs34847111	T	C	NA	Waist circumference	8.14561e-05	33.209
407661	8.82206e-10	-0.0339599	0.0055405	rs114964326	A	G	NA	Waist circumference	9.21505e-05	37.5695
407661	9.30679e-66	0.0428629	0.00250263	rs6751993	G	A	NA	Waist circumference	0.000719052	293.339
407661	5.29663e-14	-0.014013	0.00186235	rs935166	A	G	NA	Waist circumference	0.000138862	56.6161
407661	4.67089e-11	0.0130904	0.00198911	rs3770821	C	T	NA	Waist circumference	0.000106229	43.31
407661	3.3986e-13	-0.0180689	0.00248281	rs6545144	A	T	NA	Waist circumference	0.000129904	52.9635
407661	4.0412e-08	-0.0104379	0.00190159	rs12616638	G	A	NA	Waist circumference	7.39032e-05	30.1295
407661	3.46027e-10	0.0118657	0.00189047	rs72820274	A	G	NA	Waist circumference	9.66291e-05	39.3955
407661	1.43031e-09	-0.0114182	0.00188666	rs778094	A	G	NA	Waist circumference	8.98405e-05	36.6276
407661	3.6358e-15	-0.0277234	0.00352406	rs4482463	A	C	NA	Waist circumference	0.00015179	61.888
407661	5.7161e-11	0.0132309	0.00201968	rs73985439	C	A	NA	Waist circumference	0.000105262	42.9154
407661	1.13355e-08	-0.0107553	0.00188377	rs1405261	A	T	NA	Waist circumference	7.99572e-05	32.5979
407661	9.1622e-09	0.0111077	0.00193327	rs754209	T	C	NA	Waist circumference	8.09713e-05	33.0113
407661	9.33469e-12	-0.0132939	0.00195028	rs6433243	C	T	NA	Waist circumference	0.000113963	46.4634
407661	1.51043e-11	-0.0129962	0.00192625	rs34234296	A	G	NA	Waist circumference	0.000111651	45.5205
407661	1.35831e-12	-0.0149809	0.00211349	rs13427822	G	A	NA	Waist circumference	0.000123232	50.243
407661	1.88973e-11	0.0147892	0.00220264	rs183181489	C	T	NA	Waist circumference	0.000110575	45.0819
407661	9.22147e-25	0.0191257	0.00186155	rs9843653	C	T	NA	Waist circumference	0.000258866	105.557
407661	2.46405e-08	0.0110603	0.00198363	rs9842991	A	G	NA	Waist circumference	7.62575e-05	31.0894
407661	3.66606e-13	0.0157517	0.00216746	rs9835772	T	A	NA	Waist circumference	0.000129539	52.8144
407661	7.03234e-11	0.0122897	0.00188493	rs1436348	G	A	NA	Waist circumference	0.000104268	42.5101
407661	5.46764e-21	0.0187779	0.0019977	rs1320903	A	G	NA	Waist circumference	0.000216692	88.3555
407661	3.93632e-09	0.0109782	0.00186487	rs701146	A	T	NA	Waist circumference	8.50024e-05	34.6549
407661	4.67305e-18	0.0208153	0.00240331	rs869400	G	T	NA	Waist circumference	0.000183979	75.0146
407661	2.77198e-08	0.0103346	0.00186032	rs9343	G	A	NA	Waist circumference	7.56976e-05	30.8611
407661	2.06158e-11	0.0134039	0.0020001	rs2569993	C	T	NA	Waist circumference	0.000110157	44.9116
407661	6.44911e-15	0.0168157	0.00215728	rs9867068	G	C	NA	Waist circumference	0.000149024	60.7599
407661	1.24796e-13	0.0146596	0.00197793	rs9968060	T	C	NA	Waist circumference	0.000134731	54.9316
407661	2.33453e-12	0.0130901	0.00186658	rs7630382	T	C	NA	Waist circumference	0.000120627	49.1805
407661	1.60842e-11	0.0207635	0.00308166	rs3774063	T	C	NA	Waist circumference	0.000111349	45.3975
407661	1.65844e-11	-0.0175466	0.00260594	rs17639546	A	G	NA	Waist circumference	0.000111202	45.3375
407661	3.84698e-08	-0.0125792	0.00228807	rs6445258	C	T	NA	Waist circumference	7.41375e-05	30.2251
407661	1.96743e-22	-0.0181157	0.00185927	rs1454687	G	C	NA	Waist circumference	0.000232824	94.9348
407661	1.10583e-08	-0.0110388	0.00193201	rs12330631	T	C	NA	Waist circumference	8.00743e-05	32.6456
407661	3.83354e-12	0.0145727	0.00209885	rs67481408	TA	T	NA	Waist circumference	0.000118241	48.2078
407661	6.48246e-09	-0.0115118	0.00198349	rs10936684	A	G	NA	Waist circumference	8.26216e-05	33.6842
407661	2.44439e-10	-0.012582	0.00198754	rs11923804	A	C	NA	Waist circumference	9.82942e-05	40.0745
407661	9.03005e-09	0.0108844	0.00189359	rs7619139	A	T	NA	Waist circumference	8.1041e-05	33.0398
407661	4.0493e-09	0.017152	0.00291593	rs754635	G	C	NA	Waist circumference	8.48675e-05	34.5999
407661	2.86286e-13	-0.0144853	0.00198409	rs62261725	G	A	NA	Waist circumference	0.000130731	53.3006
407661	3.46338e-11	-0.0132917	0.00200618	rs56398417	T	C	NA	Waist circumference	0.000107666	43.8956
407661	5.76302e-09	0.0108628	0.00186533	rs654060	A	T	NA	Waist circumference	8.31839e-05	33.9135
407661	2.32756e-17	0.0188249	0.00222093	rs1154988	A	T	NA	Waist circumference	0.000176207	71.8448
407661	1.70962e-16	0.0154906	0.00187973	rs11917587	A	G	NA	Waist circumference	0.000166562	67.9118
407661	8.5055e-18	-0.0163938	0.00190791	rs13322435	G	A	NA	Waist circumference	0.000181079	73.8318
407661	1.27441e-09	-0.0127687	0.00210337	rs3113509	T	C	NA	Waist circumference	9.03911e-05	36.8521
407661	1.67865e-09	-0.0136018	0.00225712	rs6845883	G	A	NA	Waist circumference	8.90733e-05	36.3148
407661	1.1698e-08	-0.0110748	0.00194157	rs11099020	T	C	NA	Waist circumference	7.98057e-05	32.5361
407661	4.98127e-09	-0.0109181	0.00186705	rs9991695	C	A	NA	Waist circumference	8.38781e-05	34.1965
407661	1.53745e-11	-0.0181165	0.00268619	rs73213484	T	A	NA	Waist circumference	0.000111565	45.4857
407661	4.61318e-28	0.0206341	0.00187873	rs10938398	A	G	NA	Waist circumference	0.000295813	120.626
407661	4.87832e-08	-0.0101967	0.001869	rs6815910	A	T	NA	Waist circumference	7.30082e-05	29.7646
407661	3.13971e-08	-0.0161582	0.00292008	rs4148155	G	A	NA	Waist circumference	7.51046e-05	30.6194
407661	3.67029e-12	0.01312	0.00188796	rs7377083	A	C	NA	Waist circumference	0.00011845	48.2928
407661	5.53261e-09	-0.0108609	0.00186283	rs58449180	TA	T	NA	Waist circumference	8.33781e-05	33.9927
407661	1.2716e-09	0.0380954	0.00627503	rs1229984	C	T	NA	Waist circumference	9.04018e-05	36.8564
407661	1.33783e-13	-0.0143522	0.00193887	rs57800857	C	A	NA	Waist circumference	0.000134395	54.7948
407661	2.80886e-08	-0.0133624	0.00240636	rs1522569	G	T	NA	Waist circumference	7.56341e-05	30.8353
407661	6.85646e-12	-0.0153329	0.00223491	rs56203712	G	A	NA	Waist circumference	0.000115447	47.0683
407661	2.75081e-10	0.0121834	0.00193014	rs12506689	A	G	NA	Waist circumference	9.77282e-05	39.8437
407661	1.42298e-14	0.0143993	0.00187143	rs66679256	T	C	NA	Waist circumference	0.000145203	59.2019
407661	1.99251e-09	0.0113284	0.00188856	rs4419475	T	A	NA	Waist circumference	8.82552e-05	35.9812
407661	4.90253e-08	-0.0115435	0.00211621	rs4525978	T	C	NA	Waist circumference	7.29842e-05	29.7548
407661	1.26398e-09	0.0146884	0.00241907	rs57590313	A	C	NA	Waist circumference	9.04307e-05	36.8682
407661	3.33426e-11	-0.0125658	0.00189502	rs1724557	A	C	NA	Waist circumference	0.000107847	43.9696
407661	3.17468e-11	-0.0130331	0.00196334	rs67913249	G	C	NA	Waist circumference	0.000108084	44.0661
407661	4.00415e-08	-0.0116152	0.00211544	rs3776712	C	T	NA	Waist circumference	7.39474e-05	30.1475
407661	7.56676e-10	0.0119633	0.00194407	rs36156	C	T	NA	Waist circumference	9.2884e-05	37.8685
407661	1.83992e-23	0.0273676	0.00274188	rs201632662	C	CGG	NA	Waist circumference	0.000244328	99.6269
407661	2.04207e-10	-0.011939	0.00187774	rs4958702	C	T	NA	Waist circumference	9.91573e-05	40.4264
407661	4.41845e-09	-0.0113517	0.00193461	rs2546503	T	A	NA	Waist circumference	8.44503e-05	34.4298
407661	2.79576e-36	-0.0239454	0.00190378	rs2307111	C	T	NA	Waist circumference	0.000387923	158.202
407661	8.5426e-09	0.0129505	0.00224938	rs407028	A	T	NA	Waist circumference	8.13046e-05	33.1472
407661	7.02749e-12	-0.0148009	0.00215848	rs12514473	C	T	NA	Waist circumference	0.000115328	47.0197
407661	5.01095e-09	0.0170891	0.00292281	rs67632512	A	C	NA	Waist circumference	8.38501e-05	34.1851
407661	2.5204e-08	0.0108468	0.00194671	rs1625623	T	C	NA	Waist circumference	7.61501e-05	31.0456
407661	1.02014e-08	-0.0129116	0.00225437	rs6884859	C	G	NA	Waist circumference	8.04596e-05	32.8027
407661	5.04789e-09	0.0199841	0.00341866	rs112323962	AC	A	NA	Waist circumference	8.38154e-05	34.171
407661	1.76856e-08	0.0106697	0.00189407	rs10461444	T	A	NA	Waist circumference	7.78362e-05	31.7331
407661	5.14257e-09	0.0113381	0.00194062	rs61023343	C	A	NA	Waist circumference	8.37271e-05	34.135
407661	7.54571e-13	0.013477	0.00187985	rs254027	A	T	NA	Waist circumference	0.000126063	51.3973
407661	8.62581e-13	-0.0177159	0.00247747	rs40067	A	G	NA	Waist circumference	0.000125417	51.134
407661	7.98068e-10	-0.0114715	0.00186671	rs12516350	G	A	NA	Waist circumference	9.26295e-05	37.7648
407661	3.10099e-12	-0.0136219	0.00195351	rs13186637	C	T	NA	Waist circumference	0.00011926	48.6233
407661	1.02353e-20	-0.0181054	0.00193981	rs7707394	A	G	NA	Waist circumference	0.000213653	87.116
407661	5.25775e-13	-0.0134553	0.00186401	rs34732995	CTA	C	NA	Waist circumference	0.000127802	52.1063
407661	3.17475e-09	-0.0110365	0.00186355	rs13163306	A	G	NA	Waist circumference	8.60293e-05	35.0736
407661	1.02849e-11	-0.0131113	0.00192743	rs2133561	T	A	NA	Waist circumference	0.000113498	46.2737
407661	1.02612e-12	0.0149359	0.00209568	rs245767	G	A	NA	Waist circumference	0.000124584	50.7941
407661	4.61381e-08	0.0151099	0.00276456	rs11759152	A	G	NA	Waist circumference	7.32727e-05	29.8725
407661	1.54028e-11	0.0131604	0.00195141	rs1321521	A	C	NA	Waist circumference	0.000111557	45.4822
407661	4.74428e-09	0.0199682	0.00340993	rs9370243	T	G	NA	Waist circumference	8.41111e-05	34.2915
407661	1.1337e-10	0.0132671	0.00205757	rs10945159	T	C	NA	Waist circumference	0.000101977	41.576
407661	8.27942e-09	-0.0107389	0.00186352	rs678278	G	A	NA	Waist circumference	8.14552e-05	33.2087
407661	9.9747e-11	0.0150576	0.00232826	rs60898782	A	G	NA	Waist circumference	0.00010259	41.8262
407661	7.40628e-37	0.0314001	0.00247589	rs72892910	T	G	NA	Waist circumference	0.000394395	160.842
407661	2.18369e-08	-0.0107205	0.00191548	rs1327259	G	A	NA	Waist circumference	7.68324e-05	31.3238
407661	1.9066e-09	-0.0123251	0.00205227	rs13210406	G	C	NA	Waist circumference	8.8466e-05	36.0672
407661	2.7555e-25	0.0199736	0.0019224	rs2253310	G	C	NA	Waist circumference	0.000264736	107.951
407661	3.87597e-09	0.0148008	0.00251312	rs9478496	C	T	NA	Waist circumference	8.50766e-05	34.6852
407661	7.22104e-25	-0.0228124	0.0022153	rs2066295	G	A	NA	Waist circumference	0.000260056	106.042
407661	4.23838e-26	0.0207973	0.00196813	rs34045288	T	C	NA	Waist circumference	0.000273836	111.662
407661	7.56484e-12	0.0128048	0.00187026	rs9294260	A	G	NA	Waist circumference	0.000114973	46.875
407661	5.19912e-10	0.0117745	0.00189514	rs3004179	G	A	NA	Waist circumference	9.46813e-05	38.6013
407661	2.4632e-12	0.0301906	0.00430962	rs72959041	A	G	NA	Waist circumference	0.000120369	49.0756
407661	6.03254e-14	-0.023172	0.00308657	rs62395827	T	C	NA	Waist circumference	0.000138235	56.3605
407661	8.25087e-12	0.0143181	0.00209509	rs62407562	A	T	NA	Waist circumference	0.000114556	46.7052
407661	2.18323e-31	0.0305147	0.00261833	rs2744938	G	A	NA	Waist circumference	0.000333064	135.822
407661	1.53501e-08	0.0106493	0.0018823	rs1902066	C	T	NA	Waist circumference	7.85115e-05	32.0084
407661	9.51634e-09	-0.0142156	0.00247696	rs12199502	C	T	NA	Waist circumference	8.07905e-05	32.9376
407661	4.95656e-10	-0.0175637	0.00282354	rs13210756	A	T	NA	Waist circumference	9.49087e-05	38.694
407661	2.53519e-10	-0.0122259	0.00193301	rs10947793	G	A	NA	Waist circumference	9.81192e-05	40.0031
407661	1.79515e-11	-0.0135678	0.00201848	rs11757278	C	T	NA	Waist circumference	0.000110822	45.1825
407661	3.14934e-08	-0.0147711	0.00266967	rs112553547	CAAAACA	C	NA	Waist circumference	7.50898e-05	30.6133
407661	1.46656e-11	-0.0129234	0.00191424	rs215669	A	G	NA	Waist circumference	0.000111793	45.5786
407661	2.07429e-10	-0.0120621	0.00189783	rs12718572	T	C	NA	Waist circumference	9.90812e-05	40.3953
407661	3.65132e-09	0.0111576	0.00189135	rs2470946	T	G	NA	Waist circumference	8.53618e-05	34.8015
407661	7.8886e-12	0.0131809	0.00192688	rs10248298	A	C	NA	Waist circumference	0.000114771	46.793
407661	4.36305e-10	-0.0134472	0.00215484	rs1805123	G	T	NA	Waist circumference	9.55202e-05	38.9434
407661	9.08448e-13	-0.0144063	0.00201663	rs1182199	A	C	NA	Waist circumference	0.00012517	51.0332
407661	3.54275e-08	-0.0105034	0.00190547	rs2289379	T	C	NA	Waist circumference	7.45292e-05	30.3847
407661	4.47816e-13	-0.0186094	0.00257027	rs2404324	G	A	NA	Waist circumference	0.000128574	52.4212
407661	1.31704e-11	0.0127804	0.0018887	rs12375196	A	C	NA	Waist circumference	0.00011231	45.7892
407661	8.45006e-10	-0.01532	0.00249665	rs73068448	T	C	NA	Waist circumference	9.2356e-05	37.6532
407661	7.40969e-11	0.0129258	0.00198488	rs10269774	A	G	NA	Waist circumference	0.000104017	42.4079
407661	1.67556e-09	0.0162822	0.00270177	rs4722398	T	C	NA	Waist circumference	8.90828e-05	36.3186
407661	9.60285e-13	0.0134909	0.00189052	rs4718964	T	G	NA	Waist circumference	0.000124902	50.9236
407661	2.67424e-11	-0.0161503	0.0024237	rs3030348	CCTCAGTCT	C	NA	Waist circumference	0.000108908	44.4021
407661	1.18359e-19	0.0176701	0.00194806	rs236660	C	T	NA	Waist circumference	0.000201785	82.276
407661	4.04762e-11	-0.0159031	0.00240871	rs17149254	C	T	NA	Waist circumference	0.000106918	43.5908
407661	2.22751e-08	-0.0110155	0.00196939	rs1922879	A	G	NA	Waist circumference	7.67387e-05	31.2856
407661	3.225e-10	0.0129202	0.00205489	rs1559900	T	C	NA	Waist circumference	9.69666e-05	39.5331
407661	8.66164e-13	-0.0133447	0.00186632	rs11778934	G	C	NA	Waist circumference	0.000125399	51.1264
407661	5.97998e-15	0.0160928	0.00206202	rs4876611	G	A	NA	Waist circumference	0.000149388	60.9084
407661	9.0615e-12	0.021495	0.00315146	rs117176448	G	C	NA	Waist circumference	0.000114105	46.5212
407661	3.0987e-08	0.0127954	0.00231141	rs59607297	C	T	NA	Waist circumference	7.51665e-05	30.6446
407661	3.83204e-09	0.0149176	0.00253215	rs10957088	C	T	NA	Waist circumference	8.51305e-05	34.7072
407661	4.87865e-24	-0.0208089	0.0020578	rs7845090	A	G	NA	Waist circumference	0.000250776	102.257
407661	1.46589e-17	0.0159828	0.00187376	rs201519328	A	G	NA	Waist circumference	0.000178445	72.7575
407661	9.8168e-09	-0.0126567	0.00220737	rs12680342	G	T	NA	Waist circumference	8.06415e-05	32.8769
407661	3.23445e-13	-0.0146578	0.00201226	rs10954772	C	T	NA	Waist circumference	0.000130142	53.0603
407661	5.17249e-11	-0.0123269	0.00187742	rs13264909	T	A	NA	Waist circumference	0.000105741	43.1107
407661	1.05254e-08	0.0106757	0.00186572	rs4072917	A	G	NA	Waist circumference	8.03097e-05	32.7416
407661	3.45486e-09	-0.0110596	0.00187186	rs10780248	A	G	NA	Waist circumference	8.56245e-05	34.9086
407661	4.48384e-09	-0.0169347	0.00288728	rs16916303	G	A	NA	Waist circumference	8.43808e-05	34.4015
407661	5.35156e-09	0.0111507	0.00191072	rs7038934	C	T	NA	Waist circumference	8.35366e-05	34.0573
407661	1.7362e-11	0.0144599	0.00214965	rs1752169	A	C	NA	Waist circumference	0.000110981	45.2476
407661	5.11564e-11	-0.012913	0.0019662	rs12001634	A	T	NA	Waist circumference	0.000105793	43.1319
407661	1.36082e-15	-0.0150071	0.00187848	rs10756713	G	A	NA	Waist circumference	0.000156536	63.8235
407661	3.63831e-22	0.0191746	0.00198068	rs17770336	T	C	NA	Waist circumference	0.000229841	93.7182
407661	5.10434e-10	0.0116343	0.00187171	rs12339822	G	A	NA	Waist circumference	9.47688e-05	38.637
407661	8.6896e-11	-0.0132738	0.00204585	rs2417998	G	C	NA	Waist circumference	0.000103253	42.0962
407661	1.53169e-08	0.011149	0.00197049	rs17218879	G	C	NA	Waist circumference	7.85222e-05	32.0128
407661	2.15452e-08	0.0120016	0.00214348	rs4743930	T	C	NA	Waist circumference	7.68969e-05	31.3501
407661	7.60887e-09	0.0112324	0.00194436	rs1019240	T	A	NA	Waist circumference	8.18576e-05	33.3727
407661	1.57529e-09	0.0114969	0.00190457	rs6597653	C	G	NA	Waist circumference	8.93782e-05	36.4391
407661	1.45345e-16	0.0154423	0.00186947	rs2439823	G	A	NA	Waist circumference	0.000167347	68.2318
407661	3.94748e-09	-0.0117059	0.00198865	rs7070670	T	C	NA	Waist circumference	8.49883e-05	34.6492
407661	8.00571e-12	0.0137241	0.0020069	rs35475612	CTT	C	NA	Waist circumference	0.000114702	46.7645
407661	3.08248e-24	0.0204287	0.00201128	rs7894565	C	T	NA	Waist circumference	0.000253005	103.166
407661	2.10363e-09	-0.0292226	0.00487889	rs35972789	A	C	NA	Waist circumference	8.79955e-05	35.8753
407661	4.19952e-11	0.0167914	0.00254536	rs12416587	A	T	NA	Waist circumference	0.000106741	43.5186
407661	8.70923e-09	0.0108151	0.00187955	rs1571136	T	C	NA	Waist circumference	8.12121e-05	33.1096
407661	2.23049e-11	0.0144743	0.00216356	rs10787738	T	C	NA	Waist circumference	0.000109777	44.7566
407661	3.27831e-08	-0.0127211	0.00230209	rs2007833	G	A	NA	Waist circumference	7.48989e-05	30.5355
407661	5.99377e-11	0.0238767	0.0036487	rs17399739	G	A	NA	Waist circumference	0.000105034	42.8225
407661	3.00497e-10	0.0143328	0.00227558	rs17094222	C	T	NA	Waist circumference	9.73058e-05	39.6714
407661	1.60177e-11	-0.0126836	0.00188229	rs2172131	C	T	NA	Waist circumference	0.00011137	45.4059
407661	5.05825e-11	0.0124779	0.00189944	rs7925100	A	G	NA	Waist circumference	0.00010585	43.1551
407661	3.8892e-09	0.0125342	0.00212847	rs61903695	G	A	NA	Waist circumference	8.50598e-05	34.6783
407661	3.40997e-10	0.0254743	0.00405714	rs188351692	T	C	NA	Waist circumference	9.66998e-05	39.4243
407661	4.6237e-08	0.0120805	0.00221044	rs2187449	A	G	NA	Waist circumference	7.32628e-05	29.8684
407661	7.15979e-36	-0.0248117	0.00198441	rs11030108	G	A	NA	Waist circumference	0.000383342	156.333
407661	7.37021e-09	-0.0108313	0.0018732	rs7115013	T	C	NA	Waist circumference	8.20088e-05	33.4343
407661	1.54064e-09	0.0245173	0.00405912	rs11216221	G	A	NA	Waist circumference	8.9484e-05	36.4822
407661	3.68036e-09	0.0111058	0.00188298	rs10894605	G	A	NA	Waist circumference	8.53246e-05	34.7863
407661	1.00046e-11	0.0165052	0.00242493	rs111258054	T	C	NA	Waist circumference	0.000113631	46.328
407661	2.48199e-17	-0.0163651	0.00193243	rs7941828	T	C	NA	Waist circumference	0.000175896	71.7183
407661	3.13906e-26	-0.020044	0.00189181	rs7117115	G	A	NA	Waist circumference	0.000275294	112.257
407661	4.82236e-08	0.0309274	0.0056667	rs186234792	G	A	NA	Waist circumference	7.3063e-05	29.787
407661	2.07941e-09	-0.0111934	0.00186823	rs10898330	T	C	NA	Waist circumference	8.80497e-05	35.8974
407661	1.06468e-08	0.0106982	0.00187029	rs11607476	C	A	NA	Waist circumference	8.02549e-05	32.7193
407661	2.10814e-15	-0.0166279	0.00209557	rs10128597	A	G	NA	Waist circumference	0.000154421	62.9608
407661	7.32993e-13	0.0139447	0.00194401	rs11824092	C	T	NA	Waist circumference	0.000126203	51.4543
407661	1.16225e-14	0.0148192	0.00191956	rs11037563	C	T	NA	Waist circumference	0.000146179	59.6
407661	1.21507e-15	-0.0268741	0.00335804	rs7952436	T	C	NA	Waist circumference	0.000157084	64.0466
407661	9.24251e-10	0.0124716	0.00203718	rs883528	C	T	NA	Waist circumference	9.19282e-05	37.4788
407661	2.56153e-14	0.0142377	0.00186878	rs1160863	TTA	T	NA	Waist circumference	0.000142365	58.0448
407661	1.1051e-13	-0.0158782	0.0021377	rs7138383	A	G	NA	Waist circumference	0.000135317	55.1708
407661	4.39026e-08	0.0102452	0.00187148	rs111260184	A	G	NA	Waist circumference	7.35092e-05	29.9689
407661	1.75267e-13	-0.0165087	0.00224106	rs77234932	T	C	NA	Waist circumference	0.000133096	54.2649
407661	2.75074e-10	0.011882	0.00188238	rs147786161	G	A	NA	Waist circumference	9.77294e-05	39.8441
407661	3.19301e-16	0.018511	0.00226689	rs57307148	A	C	NA	Waist circumference	0.000163543	66.6805
407661	1.4785e-09	0.043494	0.00719302	rs76895963	G	T	NA	Waist circumference	8.96809e-05	36.5625
407661	7.97627e-30	0.0219231	0.00193264	rs12367809	T	C	NA	Waist circumference	0.00031555	128.677
407661	3.39313e-17	0.0163291	0.00193652	rs894736	G	A	NA	Waist circumference	0.000174384	71.1018
407661	3.19029e-10	-0.0137001	0.00217834	rs55938344	C	A	NA	Waist circumference	9.7019e-05	39.5545
407661	8.86339e-09	-0.0232909	0.00404977	rs2731238	T	G	NA	Waist circumference	8.11296e-05	33.0759
407661	1.48946e-08	0.013053	0.00230506	rs11056876	G	A	NA	Waist circumference	7.86548e-05	32.0668
407661	2.48714e-17	-0.0158288	0.00186915	rs10506965	G	T	NA	Waist circumference	0.000175887	71.7146
407661	1.61585e-08	0.0124248	0.00219954	rs184287715	G	T	NA	Waist circumference	7.8268e-05	31.9091
407661	7.85236e-15	0.0162836	0.00209572	rs6489071	G	C	NA	Waist circumference	0.000148072	60.3718
407661	1.59478e-11	0.0135199	0.00200622	rs2306537	G	A	NA	Waist circumference	0.00011139	45.414
407661	7.64892e-11	-0.0190168	0.00292236	rs9536637	G	T	NA	Waist circumference	0.000103864	42.3455
407661	3.77485e-15	0.0151611	0.00192836	rs1441264	A	G	NA	Waist circumference	0.000151608	61.8138
407661	1.42672e-09	0.0125993	0.00208168	rs61969510	C	T	NA	Waist circumference	8.98522e-05	36.6324
407661	3.6686e-13	0.0136897	0.00188375	rs12877270	A	G	NA	Waist circumference	0.000129535	52.8131
407661	1.05962e-08	0.0108188	0.0018911	rs9888533	T	C	NA	Waist circumference	8.02781e-05	32.7287
407661	5.724e-11	-0.0126455	0.00193039	rs2528787	T	C	NA	Waist circumference	0.000105254	42.9123
407661	2.44794e-12	0.0137486	0.00196234	rs1218822	A	G	NA	Waist circumference	0.000120398	49.0872
407661	1.14934e-10	0.0127375	0.00197607	rs1336486	G	T	NA	Waist circumference	0.000101911	41.5493
407661	4.30487e-10	-0.0115761	0.00185438	rs927606	T	C	NA	Waist circumference	9.55847e-05	38.9697
407661	9.00741e-15	0.0215852	0.00278428	rs9568867	A	G	NA	Waist circumference	0.000147409	60.1016
407661	4.00313e-12	-0.0130472	0.0018808	rs4055791	T	C	NA	Waist circumference	0.000118032	48.1226
407661	1.25052e-09	0.0132194	0.00217652	rs4435118	A	G	NA	Waist circumference	9.04819e-05	36.8891
407661	3.33534e-10	0.0134813	0.00214591	rs2026752	T	G	NA	Waist circumference	9.68058e-05	39.4676
407661	3.05225e-10	-0.0117012	0.00185848	rs4900715	A	G	NA	Waist circumference	9.72312e-05	39.641
407661	7.027e-10	0.0128558	0.00208513	rs217669	C	T	NA	Waist circumference	9.32383e-05	38.013
407661	9.70957e-23	0.0223143	0.0022735	rs2370982	T	C	NA	Waist circumference	0.000236253	96.3333
407661	4.14095e-13	-0.0140485	0.00193749	rs61992671	G	A	NA	Waist circumference	0.000128952	52.5752
407661	4.54988e-18	0.016753	0.0019336	rs6575340	A	G	NA	Waist circumference	0.000184109	75.0675
407661	7.18952e-16	-0.0164064	0.0020337	rs10132280	A	C	NA	Waist circumference	0.00015962	65.0808
407661	5.5847e-14	0.0166678	0.00221721	rs4981693	A	G	NA	Waist circumference	0.000138607	56.5123
407661	4.31907e-10	0.0201436	0.00322709	rs11160601	T	C	NA	Waist circumference	9.55682e-05	38.963
407661	1.25516e-12	-0.0137963	0.00194337	rs3993347	C	T	NA	Waist circumference	0.000123613	50.3981
407661	1.09245e-21	0.0182365	0.00190604	rs10153031	G	T	NA	Waist circumference	0.000224504	91.5417
407661	1.9196e-10	-0.011901	0.00186898	rs7163176	A	G	NA	Waist circumference	9.94529e-05	40.5469
407661	1.10831e-08	0.0150439	0.00263316	rs2456524	T	C	NA	Waist circumference	8.00635e-05	32.6412
407661	6.67636e-10	0.0115621	0.00187283	rs11071546	C	T	NA	Waist circumference	9.34844e-05	38.1133
407661	1.22208e-14	0.0151922	0.0019695	rs7171864	A	G	NA	Waist circumference	0.000145938	59.5017
407661	1.08019e-11	-0.0137728	0.00202678	rs34994596	C	T	NA	Waist circumference	0.000113262	46.1776
407661	2.41435e-12	0.0139805	0.00199488	rs7179507	A	G	NA	Waist circumference	0.000120465	49.1147
407661	2.54431e-08	-0.0107604	0.00193177	rs4586381	A	C	NA	Waist circumference	7.61055e-05	31.0274
407661	2.43276e-08	0.0144696	0.00259404	rs8024137	T	A	NA	Waist circumference	7.63184e-05	31.1143
407661	6.52379e-11	-0.0135636	0.00207674	rs57066717	GAC	G	NA	Waist circumference	0.000104627	42.6565
407661	1.2286e-09	0.0112866	0.00185743	rs11636611	T	C	NA	Waist circumference	9.0566e-05	36.9234
407661	1.02212e-22	0.0187936	0.0019158	rs2238435	G	C	NA	Waist circumference	0.000236004	96.232
407661	2.1424e-42	0.0254681	0.00186639	rs3814883	T	C	NA	Waist circumference	0.000456555	186.204
407661	3.65595e-08	-0.0102614	0.00186344	rs2962082	A	G	NA	Waist circumference	7.43795e-05	30.3237
407661	4.88326e-08	0.0110328	0.00202233	rs369230	T	G	NA	Waist circumference	7.30027e-05	29.7624
407661	2.06847e-09	0.0123161	0.00205531	rs629471	G	A	NA	Waist circumference	8.80758e-05	35.908
407661	1.89671e-196	0.0566533	0.00189468	rs56094641	G	A	NA	Waist circumference	0.00218842	894.085
407661	1.61243e-09	-0.0115846	0.00192031	rs756717	A	G	NA	Waist circumference	8.92655e-05	36.3931
407661	3.79577e-12	-0.0135288	0.00194811	rs12926311	C	G	NA	Waist circumference	0.000118289	48.2272
407661	6.75461e-21	-0.0228163	0.00243309	rs116353685	C	G	NA	Waist circumference	0.000215667	87.9375
407661	3.43954e-13	-0.0142212	0.00195455	rs28375268	T	G	NA	Waist circumference	0.000129845	52.9394
407661	1.32678e-38	0.0246546	0.00189741	rs7498665	G	A	NA	Waist circumference	0.000413997	168.839
407661	6.23807e-10	-0.011642	0.00188252	rs1073331	G	A	NA	Waist circumference	9.38076e-05	38.2451
407661	1.23558e-08	-0.0108035	0.0018971	rs825680	T	A	NA	Waist circumference	7.95457e-05	32.4301
407661	2.26569e-12	0.0131917	0.00187993	rs12103006	G	A	NA	Waist circumference	0.000120773	49.24
407661	1.57398e-21	0.0180594	0.00189502	rs10530053	CTTTTT	C	NA	Waist circumference	0.000222733	90.8195
407661	6.29506e-11	0.0130071	0.00198989	rs7206608	G	C	NA	Waist circumference	0.0001048	42.727
407661	2.99668e-10	0.0126877	0.00201425	rs731540	A	G	NA	Waist circumference	9.73195e-05	39.677
407661	1.50041e-09	-0.0112572	0.00186244	rs8078135	T	C	NA	Waist circumference	8.96108e-05	36.5339
407661	2.90068e-13	0.0182195	0.00249619	rs144443274	T	C	NA	Waist circumference	0.000130666	53.2743
407661	4.18504e-12	0.0136942	0.00197585	rs8074454	C	G	NA	Waist circumference	0.00011782	48.0358
407661	6.68498e-24	0.0242122	0.0024017	rs55931203	T	C	NA	Waist circumference	0.000249245	101.632
407661	4.61424e-19	-0.0229415	0.00257159	rs4790841	T	C	NA	Waist circumference	0.00019519	79.5866
407661	1.65764e-09	0.0121052	0.00200809	rs7210186	G	A	NA	Waist circumference	8.91337e-05	36.3394
407661	1.63995e-08	-0.0117898	0.00208808	rs6416913	C	T	NA	Waist circumference	7.81966e-05	31.88
407661	1.42922e-14	0.028472	0.00370068	rs113866544	C	T	NA	Waist circumference	0.000145182	59.1933
407661	1.14797e-09	-0.0113488	0.00186432	rs35867081	G	A	NA	Waist circumference	9.08913e-05	37.056
407661	8.01863e-11	0.0127609	0.00196314	rs9916444	G	C	NA	Waist circumference	0.000103638	42.2532
407661	2.97119e-08	0.0146714	0.00264677	rs62072003	T	C	NA	Waist circumference	7.5367e-05	30.7263
407661	1.17147e-09	0.0113154	0.00185983	rs3826408	T	C	NA	Waist circumference	9.07939e-05	37.0163
407661	2.19989e-16	-0.0155826	0.00189785	rs12951079	A	G	NA	Waist circumference	0.000165344	67.4149
407661	4.8899e-20	-0.0182133	0.00198696	rs11653367	G	A	NA	Waist circumference	0.000206069	84.0232
407661	8.16018e-25	-0.0191391	0.00186072	rs1652376	T	G	NA	Waist circumference	0.00025946	105.799
407661	2.76885e-86	0.0431506	0.00219179	rs6567160	C	T	NA	Waist circumference	0.000949874	387.593
407661	4.91994e-09	0.0123322	0.00210813	rs635132	G	A	NA	Waist circumference	8.39369e-05	34.2205
407661	2.71957e-21	-0.0536372	0.00566212	rs77162980	C	A	NA	Waist circumference	0.00022008	89.7375
407661	1.08131e-10	0.0170996	0.002649	rs60764613	T	G	NA	Waist circumference	0.000102204	41.6685
407661	3.35892e-11	0.0132991	0.00200593	rs491342	A	G	NA	Waist circumference	0.000107812	43.9555
407661	4.81504e-10	0.0115565	0.00185646	rs2861344	A	G	NA	Waist circumference	9.5048e-05	38.7509
407661	1.18754e-09	0.0171312	0.00281675	rs1942826	A	G	NA	Waist circumference	9.07282e-05	36.9895
407661	8.12831e-14	-0.0143554	0.0019222	rs1834144	A	C	NA	Waist circumference	0.000136797	55.7742
407661	4.12572e-17	-0.0179443	0.00213387	rs35343344	A	C	NA	Waist circumference	0.000173438	70.7159
407661	3.21514e-15	-0.0146738	0.00186162	rs11878507	A	G	NA	Waist circumference	0.000152384	62.1303
407661	1.58034e-10	0.0118768	0.00185649	rs11670190	G	C	NA	Waist circumference	0.000100386	40.9274
407661	2.72502e-09	-0.0120003	0.00201775	rs56187939	G	A	NA	Waist circumference	8.6759e-05	35.3712
407661	7.43704e-22	0.0196605	0.00204638	rs12461072	G	C	NA	Waist circumference	0.000226371	92.3032
407661	9.22359e-23	0.0194137	0.00197693	rs111640872	C	G	NA	Waist circumference	0.000236502	96.4349
407661	2.00724e-08	0.0110548	0.00197007	rs10422861	T	C	NA	Waist circumference	7.72339e-05	31.4875
407661	6.45357e-19	0.0169678	0.00190994	rs7259070	C	T	NA	Waist circumference	0.000193567	78.9245
407661	1.92486e-12	-0.0166271	0.00236186	rs56356382	C	T	NA	Waist circumference	0.000121556	49.5592
407661	3.434e-22	-0.0247647	0.00255656	rs429358	C	T	NA	Waist circumference	0.000230121	93.8327
407661	1.92752e-27	-0.0254175	0.00234196	rs10423928	A	T	NA	Waist circumference	0.000288858	117.79
407661	3.76357e-11	-0.0186385	0.00281843	rs6030803	C	T	NA	Waist circumference	0.000107266	43.7328
407661	1.07647e-11	0.0134395	0.0019776	rs1056441	C	T	NA	Waist circumference	0.000113277	46.1838
407661	3.78966e-25	-0.0244469	0.00235985	rs35679975	C	T	NA	Waist circumference	0.000263189	107.32
407661	2.16721e-11	0.01315	0.00196436	rs4456769	T	C	NA	Waist circumference	0.000109917	44.8135
407661	8.02786e-15	-0.031822	0.00409701	rs76040172	A	G	NA	Waist circumference	0.000147965	60.3283
407661	2.43164e-11	-0.0128153	0.0019192	rs13047416	G	C	NA	Waist circumference	0.000109364	44.5879
407661	1.20648e-10	0.0150712	0.00234079	rs11704728	T	C	NA	Waist circumference	0.000101679	41.4544
407661	1.52669e-08	0.0105585	0.00186594	rs165722	T	C	NA	Waist circumference	7.85377e-05	32.0191
407661	5.88098e-10	-0.0127224	0.00205412	rs28489620	A	G	NA	Waist circumference	9.40911e-05	38.3607
61111	1.4677e-10	-0.0737	0.0115	rs114285994	A	G	NA	Childhood body mass index	0.000671649	41.0714
61111	3.08906e-08	0.0991	0.0179	rs114670539	T	C	NA	Childhood body mass index	0.000501324	30.6508
61111	2.23038e-21	-0.075	0.0079	rs11676272	A	G	NA	Childhood body mass index	0.00147273	90.1298
61111	2.73271e-14	0.0586	0.0077	rs12042908	A	G	NA	Childhood body mass index	0.000946885	57.918
61111	3.79791e-08	0.044	0.008	rs12641981	T	C	NA	Childhood body mass index	0.000494772	30.25
61111	3.61554e-08	0.0953	0.0173	rs13107325	T	C	NA	Childhood body mass index	0.000496333	30.3455
61111	1.26686e-08	0.1195	0.021	rs144376234	T	C	NA	Childhood body mass index	0.000529617	32.3815
61111	1.37157e-17	-0.0683	0.008	rs17817449	T	G	NA	Childhood body mass index	0.00119135	72.8889
61111	1.91683e-12	0.0697	0.0099	rs2076308	C	G	NA	Childhood body mass index	0.000810472	49.5673
61111	8.02578e-13	0.0802	0.0112	rs4477562	T	C	NA	Childhood body mass index	0.000838385	51.2758
61111	1.14614e-15	-0.0793	0.0099	rs543874	A	G	NA	Childhood body mass index	0.00104885	64.1617
61111	2.02345e-10	0.0566	0.0089	rs56133711	A	G	NA	Childhood body mass index	0.000661394	40.4439
61111	2.2375e-10	0.059	0.0093	rs571312	A	C	NA	Childhood body mass index	0.000658184	40.2474
61111	9.73433e-09	0.0585	0.0102	rs61765650	A	G	NA	Childhood body mass index	0.000537988	32.8936
61111	5.28074e-10	0.0472	0.0076	rs62500888	A	G	NA	Childhood body mass index	0.00063078	38.5706
61111	8.05051e-20	0.0729	0.008	rs7138803	A	G	NA	Childhood body mass index	0.001357	83.0377
61111	1.45018e-25	0.1066	0.0102	rs939584	T	C	NA	Childhood body mass index	0.00178416	109.223
Abbreviations: EA, effect allele; NEA, non-effect allele; EAF, effect allele frequency; SE, standard error.

## Sheet: Supplementary Table 2
Supplementary Table 2. Univariable mendelian randomization estimating the associations of life course adiposity with jaw anomalies.
Outcome	Exposure	Method	N.SNPs	OR (95% CI)	P		Cochran Q test				MR-Egger
							Q statistic	I2	P		Intercept	P
Asymmetry of jaw	Childhood body size	IVW	182	0.567 (0.267, 1.207)	0.14106		174.158	0.0392871	0.628956		0	1
		MR Egger		0.567 (0.118, 2.730)	0.480242
		Weighted median		0.738 (0.202, 2.690)	0.644681
	Birth weight	IVW	122	1.101 (0.626, 1.937)	0.739299		127.746	0.0528113	0.319697		0.0102107	0.583202
		MR Egger		0.742 (0.163, 3.378)	0.700004
		Weighted median		0.900 (0.393, 2.062)	0.803905
	Childhood BMI	IVW	16	0.777 (0.442, 1.367)	0.381149		12.1532	0.23424	0.667396		0.0135649	0.867936
		MR Egger		0.643 (0.067, 6.172)	0.707711
		Weighted median		0.867 (0.398, 1.891)	0.719776
	Adult BMI	IVW	405	0.533 (0.353, 0.805)	0.00275145		437.42	0.0764015	0.121392		-0.00661294	0.512619
		MR Egger		0.748 (0.251, 2.228)	0.601927
		Weighted median		0.784 (0.396, 1.553)	0.485361
	Body fat percentage	IVW	330	0.582 (0.317, 1.070)	0.0814323		356.783	0.077872	0.140103		-0.00142367	0.91739
		MR Egger		0.644 (0.088, 4.727)	0.665471
		Weighted median		1.164 (0.459, 2.953)	0.749022
	Waist circumference	IVW	254	0.524 (0.292, 0.943)	0.0310078		291.849	0.133112	0.0469595		-0.0176637	0.190624
		MR Egger		1.462 (0.284, 7.531)	0.650153
		Weighted median		0.697 (0.286, 1.699)	0.427136
Maxillary prognathism	Childhood body size	IVW	182	0.839 (0.228, 3.086)	0.791538		160.889	0.124997	0.856224		-0.0150738	0.441441
		MR Egger		2.137 (0.142, 32.116)	0.583409
		Weighted median		1.877 (0.215, 16.375)	0.568872
	Birth weight	IVW	122	1.864 (0.724, 4.799)	0.196546		106.604	0.135044	0.821629		-0.00092741	0.976105
		MR Egger		1.932 (0.156, 24.009)	0.609302
		Weighted median		0.699 (0.167, 2.927)	0.623601
	Childhood BMI	IVW	16	1.620 (0.611, 4.296)	0.332379		10.1537	0.477288	0.809959		-0.107675	0.448865
		MR Egger		7.288 (0.147, 362.502)	0.335931
		Weighted median		1.801 (0.474, 6.844)	0.388061
	Adult BMI	IVW	405	0.768 (0.389, 1.519)	0.44859		388.093	0.0409869	0.706635		-0.0157338	0.346668
		MR Egger		1.718 (0.282, 10.465)	0.557726
		Weighted median		1.588 (0.506, 4.987)	0.428093
	Body fat percentage	IVW	330	0.789 (0.285, 2.186)	0.648244		338.583	0.0283028	0.346074		0.00122929	0.957433
		MR Egger		0.723 (0.025, 20.525)	0.849528
		Weighted median		2.226 (0.417, 11.876)	0.348986
	Waist circumference	IVW	254	0.871 (0.334, 2.273)	0.778001		264.054	0.0418637	0.303633		-0.0228061	0.301982
		MR Egger		3.274 (0.223, 48.040)	0.387614
		Weighted median		1.652 (0.327, 8.337)	0.543183
Maxillary retrognathism	Childhood body size	IVW	182	0.837 (0.417, 1.678)	0.615918		180.518	0.00267026	0.496131		-0.00396707	0.704991
		MR Egger		1.070 (0.251, 4.559)	0.92706
		Weighted median		0.797 (0.248, 2.565)	0.704067
	Birth weight	IVW	122	1.582 (0.954, 2.623)	0.075439		116.459	0.0389966	0.599737		-0.00360949	0.827565
		MR Egger		1.818 (0.472, 7.010)	0.38679
		Weighted median		1.635 (0.759, 3.522)	0.209328
	Childhood BMI	IVW	16	0.764 (0.452, 1.291)	0.313933		15.2637	0.0172777	0.432593		-0.0617588	0.42583
		MR Egger		1.808 (0.216, 15.153)	0.593829
		Weighted median		0.683 (0.326, 1.430)	0.311793
	Adult BMI	IVW	405	0.718 (0.497, 1.036)	0.0765358		409.94	0.0144897	0.408511		-0.0121933	0.175359
		MR Egger		1.339 (0.506, 3.541)	0.556351
		Weighted median		0.845 (0.472, 1.515)	0.57259
	Body fat percentage	IVW	330	1.091 (0.637, 1.868)	0.751141		307.287	0.0706593	0.799457		0.0143325	0.237475
		MR Egger		0.396 (0.068, 2.306)	0.30371
		Weighted median		0.817 (0.345, 1.931)	0.644596
	Waist circumference	IVW	254	0.825 (0.485, 1.402)	0.476398		282.192	0.103447	0.100219		-0.0149574	0.220608
		MR Egger		1.965 (0.446, 8.662)	0.373086
		Weighted median		1.307 (0.586, 2.915)	0.513812
Maxillary hypoplasia	Childhood body size	IVW	182	0.339 (0.062, 1.843)	0.210415		187.542	0.0348839	0.353928		0.0105046	0.68066
		MR Egger		0.177 (0.005, 6.051)	0.337568
		Weighted median		0.098 (0.006, 1.673)	0.108502
	Birth weight	IVW	122	0.855 (0.250, 2.920)	0.802418		126.353	0.0423671	0.351273		0.0342973	0.394165
		MR Egger		0.228 (0.009, 6.007)	0.377168
		Weighted median		0.441 (0.072, 2.707)	0.376515
	Childhood BMI	IVW	16	0.555 (0.160, 1.926)	0.353335		14.379	0.0431888	0.497002		0.203627	0.267028
		MR Egger		0.032 (0.000, 4.696)	0.198041
		Weighted median		0.340 (0.062, 1.873)	0.215262
	Adult BMI	IVW	405	1.203 (0.504, 2.872)	0.676638		381.503	0.0589707	0.78321		0.0449619	0.0354899
		MR Egger		0.120 (0.012, 1.211)	0.0730261
		Weighted median		0.959 (0.212, 4.341)	0.957088
	Body fat percentage	IVW	330	0.587 (0.163, 2.118)	0.415984		304.987	0.0787341	0.824786		0.0715334	0.013823
		MR Egger		0.004 (0.000, 0.251)	0.00959749
		Weighted median		0.538 (0.069, 4.206)	0.554475
	Waist circumference	IVW	254	1.325 (0.400, 4.392)	0.645105		232.889	0.0863567	0.813019		0.0117624	0.669545
		MR Egger		0.669 (0.023, 19.161)	0.814745
		Weighted median		2.721 (0.401, 18.479)	0.305806
Mandibular hypoplasia	Childhood body size	IVW	182	0.504 (0.153, 1.656)	0.258684		156.524	0.156369	0.905574		0.0245931	0.170416
		MR Egger		0.109 (0.009, 1.305)	0.0818855
		Weighted median		1.304 (0.171, 9.960)	0.798059
	Birth weight	IVW	122	1.177 (0.497, 2.788)	0.710589		116.026	0.0428663	0.610716		0.0210501	0.457855
		MR Egger		0.522 (0.052, 5.242)	0.581914
		Weighted median		1.562 (0.430, 5.669)	0.497693
	Childhood BMI	IVW	16	0.604 (0.225, 1.622)	0.316897		18.4611	0.187481	0.2392		0.218244	0.122173
		MR Egger		0.029 (0.001, 1.218)	0.0844683
		Weighted median		1.183 (0.321, 4.366)	0.800373
	Adult BMI	IVW	405	0.472 (0.254, 0.880)	0.0180988		382.673	0.0557323	0.770457		0.0299704	0.0497507
		MR Egger		0.102 (0.020, 0.530)	0.00692514
		Weighted median		0.393 (0.136, 1.140)	0.0857851
	Body fat percentage	IVW	330	0.457 (0.183, 1.143)	0.0940418		304.282	0.0812343	0.832151		0.0299667	0.147866
		MR Egger		0.055 (0.003, 1.109)	0.0593098
		Weighted median		0.657 (0.146, 2.956)	0.583795
	Waist circumference	IVW	254	0.549 (0.233, 1.295)	0.171013		235.302	0.0752119	0.781144		0.0272093	0.168933
		MR Egger		0.113 (0.010, 1.251)	0.0766953
		Weighted median		0.476 (0.127, 1.779)	0.269597
Mandibular prognathia	Childhood body size	IVW	182	1.769 (0.811, 3.862)	0.15184		178.436	0.014367	0.539943		-0.00189841	0.871426
		MR Egger		1.990 (0.393, 10.073)	0.406607
		Weighted median		2.174 (0.612, 7.723)	0.230037
	Birth weight	IVW	122	2.339 (1.326, 4.124)	0.00332062		110.847	0.0915934	0.735219		-0.0243312	0.19106
		MR Egger		5.978 (1.321, 27.041)	0.0219277
		Weighted median		1.986 (0.845, 4.666)	0.115314
	Childhood BMI	IVW	16	1.176 (0.657, 2.107)	0.584902		6.97886	1.14935	0.958234		-0.0602164	0.478213
		MR Egger		2.724 (0.264, 28.064)	0.413921
		Weighted median		1.501 (0.670, 3.361)	0.323912
	Adult BMI	IVW	405	0.894 (0.588, 1.359)	0.600417		423.819	0.0467628	0.239005		-0.000664515	0.948387
		MR Egger		0.925 (0.305, 2.808)	0.890736
		Weighted median		0.779 (0.393, 1.542)	0.473065
	Body fat percentage	IVW	330	1.250 (0.684, 2.284)	0.467811		321.315	0.0239163	0.608688		-0.0123134	0.364651
		MR Egger		2.982 (0.415, 21.416)	0.278134
		Weighted median		1.029 (0.394, 2.690)	0.953633
	Waist circumference	IVW	254	1.384 (0.788, 2.431)	0.258843		244.324	0.0355108	0.640753		0.00111777	0.931271
		MR Egger		1.297 (0.268, 6.274)	0.747026
		Weighted median		1.011 (0.400, 2.554)	0.98122
Mandibular retrognathia	Childhood body size	IVW	182	0.407 (0.270, 0.615)	< 0.001*		249.056	0.273256	0.000595589		0.00760659	0.218563
		MR Egger		0.255 (0.109, 0.597)	0.00192758
		Weighted median		0.518 (0.273, 0.984)	0.0443485
		MR-PRESSO		0.447 (0.305, 0.654)	< 0.001*
	Birth weight	IVW	122	1.309 (0.970, 1.767)	0.0779395		166.28	0.27231	0.00399563		-0.00735957	0.455031
		MR Egger		1.739 (0.781, 3.875)	0.178158
		Weighted median		1.353 (0.891, 2.055)	0.155439
	Childhood BMI	IVW	16	0.679 (0.464, 0.991)	0.0449871		31.1775	0.518884	0.00831656		0.0277038	0.623338
		MR Egger		0.461 (0.097, 2.188)	0.346373
		Weighted median		0.726 (0.490, 1.076)	0.11073
	Adult BMI	IVW	405	0.651 (0.530, 0.800)	< 0.001*		504.19	0.198714	< 0.001		0.00132047	0.793173
		MR Egger		0.609 (0.353, 1.049)	0.0744313
		Weighted median		0.696 (0.491, 0.987)	0.0419021
		MR-PRESSO (3 outliers)		0.674 (0.558, 0.813)	< 0.001*
	Body fat percentage	IVW	330	0.710 (0.528, 0.954)	0.0228388		388.034	0.152135	0.0138266		0.0107733	0.104542
		MR Egger		0.332 (0.127, 0.868)	0.0252286
		Weighted median		0.672 (0.423, 1.068)	0.0925935
	Waist circumference	IVW	254	0.604 (0.447, 0.817)	0.001*		356.453	0.29023	< 0.001		0.00557532	0.420266
		MR Egger		0.437 (0.189, 1.013)	0.054841
		Weighted median		0.721 (0.447, 1.164)	0.181039
		MR-PRESSO (2 outliers)		0.615 (0.472, 0.802)	< 0.001*
Abbreviations: N. SNPs, number of SNPs used in MR; IVW, inverse variance weighted; OR, odds ratio; CI, confidence intervals; BMI, body mass index; *, P < 0.05/42.

## Sheet: Supplementary Table 3
Supplementary Table 3. Multivariable mendelian randomization estimating the associations of life course adiposity with mandibular retrognathia.
Exposure	Method	OR (95% CI)	P		N.SNPs		F statsitics		Heterogeneity test			Pleiotropy test
									Q statistic	P		Intercept	P
Childhood body size
adjusted for birth weight	MV-IVW	0.492 (0.311, 0.779)	0.002		249		41.7933		330.837	< 0.001		0.003	0.469
	MVMR-Egger	0.393 (0.184, 0.842)	0.016
	MVMR-Lasso	0.559 (0.370, 0.846)	0.006
	MVMR-median	0.640 (0.346, 1.181)	0.153
adjusted for adult BMI	MV-IVW	0.332 (0.173, 0.637)	0.001		432		19.3238		550.531	< 0.001		0.001	0.829
	MVMR-Egger	0.320 (0.156, 0.659)	0.002
	MVMR-Lasso	0.470 (0.260, 0.852)	0.013
	MVMR-median	0.366 (0.155, 0.865)	0.022
adjusted for waist circumference	MV-IVW	0.438 (0.254, 0.756)	0.003		314		14.9973		376.272	0.007		-0.002	0.436
	MVMR-Egger	0.498 (0.265, 0.936)	0.031
	MVMR-Lasso	0.596 (0.353, 1.005)	0.052
	MVMR-median	0.381 (0.179, 0.811)	0.012
adjusted for birth weight, adult BMI, and waist circumference	MV-IVW	0.419 (0.194, 0.907)	0.027		440		11.085		569.125	< 0.001		-0.002	0.539
	MVMR-Egger	0.477 (0.199, 1.142)	0.097
	MVMR-Lasso	0.528 (0.261, 1.069)	0.075
	MVMR-median	0.304 (0.112, 0.826)	0.019
Adult BMI
adjusted for childhood body size	MV-IVW	0.930 (0.665, 1.300)	0.668		432		12.0255		550.531	< 0.001		0.001	0.829
	MVMR-Egger	0.916 (0.638, 1.313)	0.633
	MVMR-Lasso	0.694 (0.513, 0.939)	0.018
	MVMR-median	0.834 (0.543, 1.282)	0.408
Waist circumference
adjusted for childhood body size	MV-IVW	0.963 (0.652, 1.422)	0.85		314		16.5612		376.272	0.007		-0.002	0.436
	MVMR-Egger	1.005 (0.671, 1.505)	0.981
	MVMR-Lasso	0.818 (0.569, 1.175)	0.279
	MVMR-median	1.225 (0.723, 2.076)	0.452
Abbreviations: N. SNPs, number of SNPs used in MR; MV-IVW, multivariable inverse-variance weighted; MVMR, multivariable Mendelian randomization; OR, odds ratio; CI, confidence intervals; BMI, body mass index.

## Sheet: Supplementary Table 4
Supplementary Table 4. Multivariable mendelian randomization estimating the associations of childhood body size with mandibular retrognathia with adjustment for confounding factors.
Confounders	Method	OR (95% CI)	P		N.SNPs		F statsitics		Heterogeneity test			Pleiotropy test
									Q statistic	P		Intercept	P
Growth hormone levels	MV-IVW	0.473 (0.321, 0.696)	< 0.001		204		63.0364		254.585	0.007		0.01	0.057
	MVMR-Egger	0.244 (0.112, 0.532)	< 0.001
	MVMR-Lasso	0.554 (0.386, 0.794)	0.001
	MVMR-median	0.564 (0.334, 0.952)	0.032
Insulin-like growth factor 1 levels	MV-IVW	0.280 (0.130, 0.604)	0.001		301		12.1292		336.892	0.065		-0.001	0.656
	MVMR-Egger	0.328 (0.117, 0.918)	0.034
	MVMR-Lasso	0.214 (0.103, 0.444)	< 0.001
	MVMR-median	0.275 (0.095, 0.798)	0.018
Hypothyroidism	MV-IVW	0.372 (0.236, 0.587)	< 0.001		237		47.3518		306.97	0.001		0.004	0.339
	MVMR-Egger	0.282 (0.136, 0.585)	0.001
	MVMR-Lasso	0.497 (0.326, 0.757)	0.001
	MVMR-median	0.377 (0.203, 0.702)	0.002
Moderate to vigorous physical activity levels	MV-IVW	0.480 (0.320, 0.718)	< 0.001		197		63.8254		253.78	0.003		0.01	0.074
	MVMR-Egger	0.249 (0.109, 0.567)	0.001
	MVMR-Lasso	0.576 (0.396, 0.837)	0.004
	MVMR-median	0.571 (0.331, 0.987)	0.045
Snoring	MV-IVW	0.405 (0.271, 0.605)	< 0.001		202		21.1563		256.407	0.004		0.008	0.161
	MVMR-Egger	0.246 (0.110, 0.550)	0.001
	MVMR-Lasso	0.508 (0.348, 0.740)	< 0.001
	MVMR-median	0.477 (0.277, 0.820)	0.008
all above combined	MV-IVW	0.355 (0.173, 0.728)	0.005		269		14.3577		299.459	0.061		-0.001	0.709
	MVMR-Egger	0.396 (0.157, 1.001)	0.05
	MVMR-Lasso	0.430 (0.211, 0.876)	0.02
	MVMR-median	0.366 (0.136, 0.983)	0.046
Abbreviations: OR, odds ratio; CI, confidence intervals; N. SNPs, number of SNPs used in MR; MV-IVW, multivariable inverse-variance weighted; MVMR, multivariable Mendelian. randomization.
